# Supplementary material for: Whole-genome sequencing and metagenomics reveal diversity and prevalence of Listeria spp. from soil in the Nantahala National Forest
Source: Microbiol Spectr. 2024 Dec 9;13(1):e01712-24. doi: 10.1128/spectrum.01712-24 (PMC11705966; doi:10.1128/spectrum.01712-24)
Supplement: Supplemental tables — Tables S1 to S9. [file spectrum.01712-24-s0002.xlsx]

## Sheet: Table_S1
Table S1. Information and accessions for NCBI genomes for ANI analysis in Figure 2.
Species	Strain/Isolate (Aliases)	BioSample	RefSeq Ascession	BioProject
L. thailandensis	CLIP201500305T	SAMEA4795060	GCF_900576925.1	PRJEB27727
L. kieliensis	Kiel-L1	SAMN03376159	GCF_003369925.1	PRJNA276498
L. valentina	CLIP2019/00642	SAMN14446203	GCF_011800755.1	PRJNA615063
L. aquatica	FSL S10-1188	SAMN02671244	GCF_000525795.1	PRJNA182534
L. aquatica	FSL L7-1507	SAMN14390322	GCF_014223975.1	PRJNA561882
L. floridensis	FSL S10-1187	SAMN02671245	GCF_000525875.1	PRJNA182533
L. fleischmannii	TTU M1-001	SAMN00794682	GCF_000252625.1	PRJNA72857
L. fleischmannii	NCTC13938	SAMEA104307695	GCF_900452975.1	PRJEB6403
L. fleischmannii	LU2006-1	SAMN02415229	GCF_000344175.1	PRJNA171205
L. fleischmannii	1991	SAMN02418977	GCF_001050295.1	PRJNA230018
L. goaensis	ILCC801	SAMEA104121265	GCF_900186125.1	PRJEB9225
L. goaensis	ILCC793	SAMEA104121262	GCF_900186165.1	PRJEB9225
L. ivanovii	WSLC 30151	SAMN02953498	GCF_000763495.1	PRJNA257574
L. ivanovii	NCTC12701	SAMEA26389918	GCF_900637745.1	PRJEB6403
L. ivanovii	NCTC11007	SAMEA4475701	GCF_900187195.1	PRJEB6403
L. ivanovii	WSLC 3010	SAMN02953497	GCF_000763515.1	PRJNA257573
L. ivanovii	NCTC11846	SAMEA4362421	GCF_900187025.1	PRJEB6403
L. seeligeri	SLCC3954	SAMEA2272547	GCF_000027145.1	PRJEA41123
L. immobilis	FSL L7-1554	SAMN14390335	GCF_014223685.1	PRJNA561882
L. immobilis	FSL L7-1519	SAMN14390327	GCF_014322765.1	PRJNA561882
L. immobilis	FSL L7-1517	SAMN14390326	GCF_014322845.1	PRJNA561882
L. cossartiae	FSL L7-0993	SAMN14390209	GCF_014225985.1	PRJNA561882
L. cossartiae	FSL L7-0123	SAMN14390052	GCF_014229095.1	PRJNA561882
L. cossartiae	FSL L7-1447	SAMN14390311	GCF_014224155.1	PRJNA561882
L. cossartiae	FSL L7-1434	SAMN14390309	GCF_014224195.1	PRJNA561882
L. cossartiae	FSL L7-0478	SAMN14390118	GCF_014227775.1	PRJNA561882
L. marthii	FSL W9-0646	SAMN15950427	GCF_015275985.1	PRJNA660468
L. swaminathanii	UTK C1-0015	SAMN21217731	—	—
L. swaminathanii	UTK C1-0024	SAMN21217737	—	—
L. swaminathanii	FSL L7-0020	SAMN14390023	GCF_014229645.1	PRJNA561882
L. monocytogenes	SLCC2479	SAMEA2272506	GCF_000307005.1	PRJEA51829
L. monocytogenes	EGD-e	SAMEA3138329	GCF_000196035.1	PRJNA276
L. monocytogenes	NCTC10357	SAMEA44515918	GCF_900187225.1	PRJEB6403
L. monocytogenes	FSL F6-684	SAMN02870153	GCF_000743465.1	PRJNA244568
L. monocytogenes	WSLC1042	SAMN02743817	GCF_000568935.1	PRJNA236791
L. monocytogenes	SLCC2378	SAMEA2272689	GCF_000307615.1	PRJEA51729
L. monocytogenes	WSLC1033	SAMN04286631	GCF_001454905.1	PRJNA302838
L. monocytogenes	ATCC 19117	SAMEA2271997	GCF_000307025.1	PRJEA51859
L. monocytogenes	SLCC2376	SAMEA2272177	GCF_000307065.1	PRJEA51863
L. monocytogenes	L99	SAMEA2272406	GCF_000209755.1	PRJEA31327
L. monocytogenes	FSL J1-208	SAMN16231353	GCF_014843315.1	PRJNA664209
L. monocytogenes	F6212	SAMN03761674	GCF_013282665.1	PRJNA635101
L. innocua	CFSAN044836	SAMN04417899	GCF_009648575.1	PRJNA541969
L. innocua	FSL W9-0511	SAMN15950386	GCF_015276835.1	PRJNA660468
L. innocua	ATCC 33090	SAMN32977651	GCF_028596125.1	PRJNA929966
L. farberi	FSL L7-0091	SAMN14390045	GCF_014229245.1	PRJNA561882
L. farberi	FSL L7-0072	SAMN14390040	GCF_014229345.1	PRJNA561882
L. welshimeri	NCTC11857	SAMEA4534872	GCF_900187315.1	PRJEB6403
L. welshimeri	SLCC5334	SAMEA3138260	GCF_000060285.1	PRJNA13443
L. newyorkensis	NCTC13937	SAMEA104307697	GCF_900461625.1	PRJEB6403
L. newyorkensis	FSL M6-0635	SAMN02754401	GCF_000766145.1	PRJNA246332
L. newyorkensis	F1604011-044	SAMN05991069	GCF_002894185.1	PRJNA352708
L. cornellensis	FSL F6-0969	SAMN02671246	GCF_000525855.1	PRJNA182536
L. rustica	FSL W9-0585	SAMN14840816	GCF_013820765.1	PRJNA630655
L. portnoyi	FSL L7-1582	SAMN14390344	GCF_014322795.1	PRJNA561882
L. rocourtiae	FSL F6-920	SAMN02671250	GCF_000525975.1	PRJNA182535
L. rocourtiae	CECT7972	SAMN09074744	GCF_004363965.1	PRJNA463301
L. weihenstephanensis	FSL R9-0317	SAMN02671251	GCF_000525955.1	PRJNA182537
L. weihenstephanensis	FSL L7-1523	SAMN14390328	GCF_014223865.1	PRJNA561882
L. grandensis	FSL L7-1479	SAMN14390317	GCF_014322885.1	PRJNA561882
L. grandensis	FSL F6-0971	SAMN02671247	GCF_000525835.1	PRJNA182538
L. booriae	NCTC13936	SAMEA104307696	GCF_900453065.1	PRJEB6403
L. booriae	FSL A5-0281	SAMN02754400	GCF_000766865.1	PRJNA246331
L. riparia	FSL S10-1204	SAMN02671249	GCF_000525995.1	PRJNA182529
L. grayi	NCTC10815	SAMEA4556066	GCF_900453005.1	PRJEB6403
L. grayi	DSM20601	SAMN00001446	GCF_000148995.1	PRJNA31517
L. grayi	NCTC10812	SAMEA103980423	GCF_900638015.1	PRJEB6403
L. grayi	FSL F6-1183	SAMN02671260	GCF_000525895.1	PRJNA182530
L. Ilorinensis	CLIP 2019/01311	SAMEA9541095	GCF_913566895.1	PRJEB45215
L. costaricensis	CLIP201600682	SAMEA104049480	GCF_900183385.1	PRJEB20748

## Sheet: Table_S2
Table S2. Information and accessions for NCBI genomes included in custom database for BLASTN alignment of Listeria metagenomic reads in Figure 4B.
The custom database included 68 genomes of Listeria type and reference strains (this table), 42 genomes of Listeria isolates in this study (Supplementary Table S5), 505 genomes of Listeria in BioProject PRJNA561882 and 89 genomes of Listeria in BioProject PRJNA514286 in Liao et al. [1]. Two contaminated and suppressed genomes noted in NCBI database (L. monocytogenes FSL L7-0001 and FSL L7-0013) w…
Species	Strain/Isolate (Aliases)	BioSample	RefSeq Ascession	BioProject
L. aquatica	FSL S10-1188	SAMN02671244	GCF_000525795.1	PRJNA182534
L. aquatica	FSL L7-1507	SAMN14390322	GCF_014223975.1	PRJNA561882
L. booriae	NCTC13936	SAMEA104307696	GCF_900453065.1	PRJEB6403
L. booriae	FSL A5-0281	SAMN02754400	GCF_000766865.1	PRJNA246331
L. cornellensis	FSL F6-0969	SAMN02671246	GCF_000525855.1	PRJNA182536
L. cossartiae	FSL L7-0993	SAMN14390209	GCF_014225985.1	PRJNA561882
L. cossartiae	FSL L7-1447	SAMN14390311	GCF_014224155.1	PRJNA561882
L. cossartiae	UTK_C1-0005-E1	SAMN21217725	GCF_021029975.1	PRJNA760531
L. costaricensis	CLIP201600682	SAMEA104049480	GCF_900183385.1	PRJEB20748
L. farberi	FSL L7-0091	SAMN14390045	GCF_014229245.1	PRJNA561882
L. farberi	FSL L7-0072	SAMN14390040	GCF_014229345.1	PRJNA561882
L. fleischmannii	TTU M1-001	SAMN00794682	GCF_000252625.1	PRJNA72857
L. fleischmannii	NCTC13938	SAMEA104307695	GCF_900452975.1	PRJEB6403
L. fleischmannii	LU2006-1	SAMN02415229	GCF_000344175.1	PRJNA171205
L. fleischmannii	1991	SAMN02418977	GCF_001050295.1	PRJNA230018
L. floridensis	FSL S10-1187	SAMN02671245	GCF_000525875.1	PRJNA182533
L. goaensis	ILCC801	SAMEA104121265	GCF_900186125.1	PRJEB9225
L. goaensis	ILCC793	SAMEA104121262	GCF_900186165.1	PRJEB9225
L. grandensis	FSL L7-1479	SAMN14390317	GCF_014322885.1	PRJNA561882
L. grandensis	FSL F6-0971	SAMN02671247	GCF_000525835.1	PRJNA182538
L. grayi	NCTC10815	SAMEA4556066	GCF_900453005.1	PRJEB6403
L. grayi	DSM20601	SAMN00001446	GCF_000148995.1	PRJNA31517
L. grayi	NCTC10812	SAMEA103980423	GCF_900638015.1	PRJEB6403
L. grayi	FSL F6-1183	SAMN02671260	GCF_000525895.1	PRJNA182530
L. Ilorinensis	CLIP 2019/01311	SAMEA9541095	GCF_913566895.1	PRJEB45215
L. immobilis	FSL L7-1519	SAMN14390327	GCF_014322765.1	PRJNA561882
L. immobilis	FSL L7-1517	SAMN14390326	GCF_014322845.1	PRJNA561882
L. innocua	CFSAN044836	SAMN04417899	GCF_009648575.1	PRJNA541969
L. innocua	F4078	SAMN13941777	GCF_014527425.1	PRJNA590944
L. innocua	F4078	SAMN13941777	GCF_024721565.1	PRJNA212117
L. innocua	ATCC 33090	SAMN32977651	GCF_028596125.1	PRJNA929966
L. ivanovii	NCTC12701	SAMEA26389918	GCF_900637745.1	PRJEB6403
L. ivanovii	NCTC11007	SAMEA4475701	GCF_900187195.1	PRJEB6403
L. ivanovii	WSLC 3010	SAMN02953497	GCF_000763515.1	PRJNA257573
L. ivanovii	NCTC11846	SAMEA4362421	GCF_900187025.1	PRJEB6403
L. kieliensis	Kiel-L1	SAMN03376159	GCF_003369925.1	PRJNA276498
L. marthii	UTK_C1-0014-E1	SAMN21217730	GCF_021029865.1	PRJNA760531
L. marthii	FSL S4-120	SAMN01909075	GCF_000183865.1	PRJNA42849
L. monocytogenes	SLCC2479	SAMEA2272506	GCF_000307005.1	PRJEA51829
L. monocytogenes	EGD-e	SAMEA3138329	GCF_000196035.1	PRJNA276
L. monocytogenes	NCTC10357	SAMEA44515918	GCF_900187225.1	PRJEB6403
L. monocytogenes	FSL F6-684	SAMN02870153	GCF_000743465.1	PRJNA244568
L. monocytogenes	FSL F6-684	SAMN02742052	GCF_000525815.1	PRJNA184060
L. monocytogenes	WSLC1042	SAMN02743817	GCF_000568935.1	PRJNA236791
L. monocytogenes	SLCC2378	SAMEA2272689	GCF_000307615.1	PRJEA51729
L. monocytogenes	ATCC 19117	SAMEA2271997	GCF_000307025.1	PRJEA51859
L. monocytogenes	SLCC2376	SAMEA2272177	GCF_000307065.1	PRJEA51863
L. monocytogenes	L99	SAMEA2272406	GCF_000209755.1	PRJEA31327
L. monocytogenes	FSL J1-208	SAMN16231353	GCF_014843315.1	PRJNA664209
L. monocytogenes	FSLR2-561	SAMN00013319	GCF_000168575.2	PRJNA17317
L. monocytogenes	HCC23	SAMN02603154	GCF_000021185.1	PRJNA29409
L. monocytogenes	WSLC1001	SAMN02743815	GCF_000568475.1	PRJNA236721
L. newyorkensis	CMB191063	SAMN31843377	GCF_026871175.1	PRJNA904414
L. newyorkensis	FSL M6-0635	SAMN02754401	GCF_000766145.1	PRJNA246332
L. newyorkensis	NCTC13937	SAMEA104307697	GCF_900461625.1	PRJEB6403
L. portnoyi	FSL L7-1582	SAMN14390344	GCF_014322795.1	PRJNA561882
L. riparia	FSL S10-1204	SAMN02671249	GCF_000525995.1	PRJNA182529
L. rocourtiae	FSL F6-920	SAMN02671250	GCF_000525975.1	PRJNA182535
L. rocourtiae	CECT7972	SAMN09074744	GCF_004363965.1	PRJNA463301
L. rustica	FSL W9-0585	SAMN14840816	GCF_013820765.1	PRJNA630655
L. seeligeri	SLCC3954	SAMEA2272547	GCF_000027145.1	PRJEA41123
L. swaminathanii	FSL L7-0020	SAMN14390023	GCF_014229645.1	PRJNA561882
L. thailandensis	CLIP201500305T	SAMEA4795060	GCF_900576925.1	PRJEB27727
L. valentina	CLIP2019/00642	SAMN14446203	GCF_011800755.1	PRJNA615063
L. weihenstephanensis	FSL R9-0317	SAMN02671251	GCF_000525955.1	PRJNA182537
L. weihenstephanensis	WS 4560	SAMN03349274	GCF_003534205.1	PRJNA275474
L. welshimeri	NCTC11857	SAMEA4534872	GCF_900187315.1	PRJEB6403
L. welshimeri	SLCC5334	SAMEA3138260	GCF_000060285.1	PRJNA13443

## Sheet: Table_S3
Table S3. Assembly statistics and BioSample accessions for Listeria sp. isolates obtained from soil samples collected in the Nantahala National Forest.
Isolate	Species	Sampling altitude (feet)	Total length (bp)	Contigs	Genome coverage	GC (%)	Completeness (%)	Contamination (%)	BioSample ID
UTK S2-0001	L. cossartiae subsp. cayugensis	1500	2859587	10	169.747	38.62	99.17	0.55	SAMN34484827
UTK S2-0002	L. cossartiae subsp. cayugensis	1500	2860535	10	179.753	38.62	99.17	0.55	SAMN34484828
UTK S2-0003	L. cossartiae subsp. cayugensis	1500	2859662	10	134.507	38.62	99.17	0.55	SAMN34484829
UTK S2-0004	L. cossartiae subsp. cayugensis	1500	2728357	11	168.801	38.75	99.45	0.55	SAMN34484830
UTK S2-0006	L. cossartiae subsp. cayugensis	1500	2729613	11	227.415	38.75	99.45	0.55	SAMN34484831
UTK S2-0007	L. swaminathanii	1500	2820687	11	174.625	38.59	99.17	0	SAMN34484832
UTK S2-0008	L. swaminathanii	1500	2820391	10	168.461	38.59	99.17	0	SAMN34484833
UTK S2-0009	L. swaminathanii	1500	2821598	9	165.451	38.6	99.17	0	SAMN34484834
UTK S2-0014	L. marthii	2500	2776380	9	164.57	38.62	99.45	0.83	SAMN34484835
UTK S2-0015	L. booriae	3500	3969179	55	111.134	41.57	96.69	1.1	SAMN34484836
UTK S2-0017	L. swaminathanii	4500	2820541	10	211.885	38.59	99.17	0	SAMN34484837
UTK S2-0018	L. cossartiae subsp. cayugensis	1500	2860179	12	177.468	38.62	99.17	0.55	SAMN34484838
UTK S2-0019	L. cossartiae subsp. cayugensis	1500	2859380	10	194.869	38.62	99.17	0.55	SAMN34484839
UTK S2-0020	L. cossartiae subsp. cayugensis	1500	2859285	10	189.635	38.62	99.17	0.55	SAMN34484840
UTK S2-0021	L. monocytogenes	1500	2843622	14	133.999	37.91	99.45	0	SAMN34484841
UTK S2-0022	L. cossartiae subsp. cayugensis	1500	2728357	11	203.761	38.75	99.45	0.55	SAMN34484842
UTK S2-0023	L. cossartiae subsp. cayugensis	1500	2728583	10	237.263	38.75	99.45	0.55	SAMN34484843
UTK S2-0024	L. cossartiae subsp. cayugensis	1500	2729249	11	175.131	38.75	99.45	0.55	SAMN34484844
UTK S2-0025	L. cossartiae subsp. cayugensis	1500	2728670	10	166.225	38.75	99.45	0.55	SAMN34484845
UTK S2-0026	L. swaminathanii	1500	2820493	10	154.912	38.59	99.17	0	SAMN34484846
UTK S2-0027	L. swaminathanii	1500	2821033	10	156.204	38.59	99.17	0	SAMN34484847
UTK S2-0028	L. swaminathanii	1500	2821580	11	154.796	38.59	99.17	0	SAMN34484848
UTK S2-0029	L. swaminathanii	1500	2820643	10	154.911	38.59	99.17	0	SAMN34484849
UTK S2-0030	L. cossartiae subsp. cayugensis	2500	2733816	9	172.658	38.72	99.17	0.55	SAMN34484850
UTK S2-0031	L. cossartiae subsp. cayugensis	2500	2732998	9	167.702	38.72	99.17	0.55	SAMN34484851
UTK S2-0032	L. cossartiae subsp. cayugensis	2500	2734320	9	184.332	38.72	99.17	0.55	SAMN34484852
UTK S2-0033	L. cossartiae subsp. cayugensis	2500	2733816	9	179.673	38.72	99.17	0.55	SAMN34484853
UTK S2-0038	L. cossartiae subsp. cayugensis	1500	2732291	8	186.32	38.71	99.17	0.55	SAMN34484854
UTK S2-0043	L. swaminathanii	1500	2821598	9	183.602	38.6	99.17	0	SAMN34484855
UTK S2-0056	L. monocytogenes	1500	2843857	14	196.046	37.91	99.45	0	SAMN34484856
UTK S2-0057	L. monocytogenes	1500	2843823	13	140.286	37.91	99.45	0	SAMN34484857
UTK S2-0058	L. monocytogenes	1500	2843579	14	193.009	37.91	99.45	0	SAMN34484858
UTK S2-0059	L. monocytogenes	1500	2843947	14	181.556	37.91	99.45	0	SAMN34484859
UTK S2-0061	L. cossartiae subsp. cayugensis	1500	2728973	10	187.609	38.75	99.45	0.55	SAMN34484860
UTK S2-0062	L. monocytogenes	1500	2925490	14	129.587	37.82	99.45	0	SAMN34484861
UTK S2-0063	L. swaminathanii	1500	2821136	10	166.679	38.59	99.17	0	SAMN34484862
UTK S2-0064	L. swaminathanii	1500	2821525	10	150.745	38.59	99.17	0	SAMN34484863
UTK S2-0065	L. cossartiae subsp. cayugensis	2500	2733931	8	185.597	38.72	99.17	0.55	SAMN34484864
UTK S2-0066	L. cossartiae subsp. cayugensis	2500	2733816	9	195.043	38.72	99.17	0.55	SAMN34484865
UTK S2-0067	L. cossartiae subsp. cayugensis	2500	2733526	9	198.336	38.72	99.17	0.55	SAMN34484866
UTK S2-0071	L. swaminathanii	4500	2820713	11	207.859	38.59	99.17	0	SAMN34484867
UTK S2-0072	L. cossartiae subsp. cayugensis	4500	2745156	9	207.667	38.71	99.17	0.55	SAMN34484868

## Sheet: Table_S4
Table S4. Average nucleotide identity (ANI) matrix for the whole-genome sequenced isolates and type and reference strains of Listeria species.
			marthii	marthii	marthii	cossartiae-cayugensis	cossartiae-cayugensis	cossartiae-cayugensis	cossartiae-cayugensis	cossartiae-cayugensis	cossartiae-cayugensis	cossartiae-cayugensis	cossartiae-cayugensis	cossartiae-cayugensis	cossartiae-cayugensis	cossartiae-cayugensis	cossartiae-cayugensis	cossartiae-cayugensis	cossartiae-cayugensis	cossartiae-cayugensis	cossartiae-cayugensis	cossartiae-cayugensis	cossartiae-cayugensis	cossartiae-cayugensis	cossartiae-cayugensis	cossartiae-cayugensis	cossartiae-cayugensis	cossartiae-cayugensis	cossartiae-cayugensis	cossartiae-cossartiae	cossartiae-cossartiae	cossartiae-cossartiae	sp.	swaminathanii	swaminathanii	swaminathanii	swaminathanii	swaminathanii	swaminathanii	swaminathanii	swaminathanii	swaminathanii	swaminathanii	swaminathanii	swaminathanii	swaminathanii	swaminathanii	swaminathanii	monocytogenes
			Listeria	Listeria	Listeria	Listeria	Listeria	Listeria	Listeria	Listeria	Listeria	Listeria	Listeria	Listeria	Listeria	Listeria	Listeria	Listeria	Listeria	Listeria	Listeria	Listeria	Listeria	Listeria	Listeria	Listeria	Listeria	Listeria	Listeria	Listeria	Listeria	Listeria	Listeria	Listeria	Listeria	Listeria	Listeria	Listeria	Listeria	Listeria	Listeria	Listeria	Listeria	Listeria	Listeria	Listeria	Listeria	Listeria	Listeria
			FSL_S4-120T_GCA_000183865v1	FSL_W9-0646_GCF_015275985v1	utks20014	utks20001	utks20003	utks20018	utks20002	utks20019	utks20020	utks20072	utks20030	utks20031	utks20032	utks20033	utks20067	utks20065	utks20066	utks20038	utks20004	utks20006	utks20022	utks20023	utks20024	utks20025	utks20061	FSL_L7-0123_GCF_014229095v1	FSL_L7-0993T_GCF_014225985v1	FSL_L7-0478_GCF_014227775v1	FSL_L7-1434_GCF_014224195v1	FSL_L7-1447T_GCF_014224155v1	FSL_L7-0020_GCF_014229645v1	FSL_L7-0020	UTK-c1-0015_uni_new	UTK-c1-0024_uni_new	utks20071	utks20007	utks20029	utks20043	utks20064	utks20017	utks20026	utks20009	utks20027	utks20008	utks20028	utks20063	EGD-e_GCF_000196035v1
Listeria	marthii	FSL_S4-120T_GCA_000183865v1	1	0.985548	0.967881	0.952619	0.952619	0.95262	0.952608	0.95262	0.95262	0.952619	0.951004	0.951005	0.951004	0.951004	0.951004	0.951004	0.951004	0.953641	0.95461	0.954632	0.954611	0.954611	0.954611	0.954611	0.954611	0.945995	0.947406	0.935132	0.934636	0.934438	0.939413	0.939413	0.939522	0.939701	0.939404	0.939404	0.939403	0.939404	0.939404	0.939403	0.939403	0.939403	0.939404	0.939403	0.939404	0.939412	0.895281
Listeria	marthii	FSL_W9-0646_GCF_015275985v1	0.985095	1	0.968673	0.953171	0.95317	0.953176	0.953177	0.953168	0.953167	0.953167	0.9524	0.952389	0.952394	0.952401	0.952396	0.952396	0.9524	0.953974	0.95572	0.955736	0.955718	0.95572	0.955712	0.95572	0.955718	0.947103	0.947693	0.93503	0.935269	0.93494	0.940789	0.940789	0.941024	0.941611	0.940998	0.940998	0.940975	0.94099	0.94099	0.940978	0.940978	0.94099	0.94099	0.940975	0.940978	0.94099	0.896852
Listeria	marthii	utks20014	0.96613	0.968684	1	0.961078	0.96105	0.96108	0.961056	0.961084	0.961083	0.961067	0.962221	0.962221	0.962188	0.962221	0.962211	0.962221	0.962221	0.961153	0.963313	0.963363	0.963314	0.963329	0.963319	0.963335	0.963348	0.955185	0.954653	0.939919	0.939852	0.93943	0.939926	0.939926	0.939678	0.9402	0.939872	0.93987	0.939858	0.93989	0.939889	0.939888	0.939888	0.939884	0.939889	0.939858	0.939846	0.939889	0.896325
Listeria	cossartiae-cayugensis	utks20001	0.951919	0.953142	0.960853	1	1	1	0.999999	0.999999	0.999999	0.999878	0.976362	0.976362	0.976354	0.976362	0.976358	0.976351	0.976362	0.971038	0.970596	0.970603	0.970593	0.970594	0.970585	0.970596	0.970598	0.969546	0.965438	0.948203	0.948145	0.947979	0.931807	0.931807	0.931528	0.93231	0.932118	0.932131	0.932109	0.932129	0.932127	0.932136	0.932135	0.932139	0.932131	0.932104	0.932097	0.932126	0.895208
Listeria	cossartiae-cayugensis	utks20003	0.950973	0.953268	0.960748	1	1	1	0.999998	0.999998	0.999998	0.999874	0.976514	0.976515	0.976521	0.976514	0.976506	0.976499	0.976514	0.971305	0.970567	0.97058	0.970569	0.970565	0.970578	0.970566	0.970563	0.969323	0.965809	0.948058	0.947837	0.947693	0.931664	0.931664	0.9316	0.932504	0.932157	0.932156	0.932167	0.932166	0.932166	0.932147	0.932147	0.932167	0.932146	0.932166	0.932155	0.932146	0.89538
Listeria	cossartiae-cayugensis	utks20018	0.950793	0.953288	0.960945	1	1	1	0.999999	0.999999	0.999999	0.999859	0.976519	0.976524	0.976522	0.976517	0.976517	0.976488	0.976518	0.971336	0.970572	0.970578	0.970556	0.970571	0.970576	0.970561	0.970558	0.969391	0.965822	0.948345	0.948204	0.948053	0.931766	0.931766	0.931712	0.932676	0.932262	0.93226	0.932239	0.93226	0.932251	0.932261	0.932261	0.93226	0.93226	0.932229	0.932244	0.932261	0.895242
Listeria	cossartiae-cayugensis	utks20002	0.950845	0.95324	0.960981	1	1	1	1	1	1	0.999858	0.976425	0.97643	0.976453	0.976423	0.976415	0.976403	0.976424	0.971231	0.970531	0.970548	0.970514	0.970529	0.970568	0.970518	0.970521	0.969423	0.965731	0.948128	0.948058	0.947989	0.931728	0.931728	0.931655	0.932623	0.932195	0.932192	0.932237	0.932236	0.932228	0.932194	0.932194	0.932236	0.932193	0.932228	0.932242	0.932194	0.895198
Listeria	cossartiae-cayugensis	utks20019	0.951479	0.953416	0.961025	0.999999	0.999999	0.999999	0.999999	1	0.999999	0.99989	0.976328	0.976329	0.976319	0.976328	0.976312	0.976299	0.976328	0.971281	0.970589	0.970595	0.970573	0.970587	0.970577	0.970576	0.970575	0.969463	0.965769	0.948144	0.948051	0.947891	0.931643	0.931643	0.931556	0.932555	0.932384	0.932391	0.932388	0.93241	0.932401	0.93241	0.93241	0.93241	0.93241	0.932379	0.932371	0.932399	0.895232
Listeria	cossartiae-cayugensis	utks20020	0.951696	0.953268	0.960907	0.999999	0.999999	0.999999	0.999999	0.999999	1	0.999877	0.976567	0.976567	0.976559	0.976567	0.976551	0.976539	0.976567	0.971269	0.970539	0.970545	0.970523	0.970537	0.970528	0.970527	0.970528	0.969481	0.965627	0.948277	0.94831	0.94804	0.931954	0.931954	0.931745	0.932447	0.932158	0.932167	0.932162	0.932185	0.932176	0.932185	0.932185	0.932184	0.932185	0.932153	0.932151	0.932176	0.895139
Listeria	cossartiae-cayugensis	utks20072	0.952047	0.953311	0.961037	0.999975	0.999975	0.999959	0.999959	0.999975	0.999975	1	0.976559	0.976553	0.976538	0.976561	0.976545	0.976533	0.97656	0.97129	0.970669	0.970675	0.970653	0.970667	0.970644	0.970657	0.970659	0.969977	0.965609	0.948238	0.948315	0.948099	0.931906	0.931906	0.931764	0.932608	0.932277	0.932285	0.932257	0.932304	0.932295	0.932282	0.932282	0.932303	0.932304	0.932248	0.932258	0.932294	0.89524
Listeria	cossartiae-cayugensis	utks20030	0.950462	0.952297	0.962212	0.9762	0.976192	0.976159	0.976164	0.976229	0.97623	0.976171	1	1	0.999986	0.999999	0.999999	0.999998	0.999999	0.972906	0.971511	0.971532	0.971521	0.97152	0.9715	0.971519	0.971521	0.971465	0.967161	0.949537	0.949552	0.949181	0.930772	0.930772	0.930418	0.931186	0.930798	0.9308	0.93078	0.930827	0.930826	0.930805	0.930805	0.930828	0.930827	0.930778	0.930791	0.930824	0.89517
Listeria	cossartiae-cayugensis	utks20031	0.950417	0.952289	0.962186	0.976247	0.976239	0.976211	0.976215	0.976234	0.976234	0.97621	1	1	1	1	1	0.999999	1	0.972948	0.971418	0.971441	0.97143	0.971427	0.971419	0.971427	0.971429	0.971495	0.966906	0.949184	0.949082	0.948893	0.930453	0.930453	0.930157	0.930868	0.930833	0.930835	0.930839	0.930861	0.930859	0.930861	0.930861	0.930861	0.930861	0.930836	0.930839	0.930859	0.895175
Listeria	cossartiae-cayugensis	utks20032	0.95072	0.952203	0.962086	0.976257	0.976264	0.976237	0.976248	0.976246	0.976246	0.976207	0.999982	0.999996	1	0.999981	0.999981	0.99998	0.999982	0.972879	0.971456	0.971478	0.971467	0.971465	0.971488	0.971465	0.971466	0.971332	0.966833	0.949383	0.949207	0.949142	0.930894	0.930894	0.930382	0.931187	0.931063	0.931058	0.931082	0.931082	0.931077	0.93106	0.93106	0.931082	0.93106	0.931076	0.931099	0.931064	0.895584
Listeria	cossartiae-cayugensis	utks20033	0.950653	0.952133	0.961982	0.976217	0.976209	0.976173	0.976178	0.976247	0.976247	0.976182	0.999998	1	0.999983	1	1	0.999999	0.999999	0.972826	0.971403	0.971426	0.971415	0.971412	0.971388	0.971412	0.971414	0.971267	0.966798	0.949359	0.949128	0.949106	0.930765	0.930765	0.930285	0.931092	0.930974	0.930953	0.930955	0.930979	0.930978	0.930979	0.930979	0.930979	0.930979	0.930954	0.930964	0.930999	0.895409
Listeria	cossartiae-cayugensis	utks20067	0.950403	0.952162	0.961987	0.976321	0.976313	0.976293	0.976282	0.97631	0.976309	0.976286	0.999998	1	0.999983	1	1	0.999999	0.999999	0.973008	0.971359	0.971382	0.971371	0.971368	0.971344	0.971368	0.97137	0.971362	0.966754	0.949242	0.949097	0.949173	0.930735	0.930735	0.930405	0.931147	0.931177	0.931157	0.931133	0.931157	0.931155	0.931157	0.931157	0.931157	0.931157	0.931131	0.931142	0.931176	0.895524
Listeria	cossartiae-cayugensis	utks20065	0.950558	0.95201	0.961964	0.976202	0.976194	0.976187	0.976193	0.976258	0.976258	0.976193	0.999998	1	0.999983	1	1	1	0.999999	0.972814	0.971379	0.971401	0.971394	0.971388	0.971361	0.97139	0.971391	0.971216	0.966748	0.949383	0.949045	0.949103	0.930743	0.930743	0.930214	0.931015	0.93092	0.930904	0.930876	0.930898	0.930897	0.930901	0.930901	0.930901	0.9309	0.930873	0.930885	0.93092	0.895467
Listeria	cossartiae-cayugensis	utks20066	0.950439	0.95224	0.962099	0.976209	0.9762	0.976166	0.976173	0.976237	0.976238	0.976181	0.999999	1	0.999986	0.999999	0.999999	0.999998	1	0.972856	0.971459	0.971481	0.97147	0.971468	0.971447	0.971467	0.97147	0.971424	0.967149	0.949514	0.949509	0.949166	0.930684	0.930684	0.930373	0.931138	0.930761	0.930763	0.930744	0.93079	0.930789	0.930769	0.930769	0.930791	0.93079	0.930742	0.930754	0.930787	0.895083
Listeria	cossartiae-cayugensis	utks20038	0.952291	0.954119	0.961243	0.97114	0.971131	0.971137	0.971127	0.971132	0.971131	0.971134	0.97292	0.972911	0.972897	0.972922	0.972919	0.972902	0.97292	1	0.971003	0.971015	0.971015	0.971014	0.970991	0.971013	0.971014	0.968543	0.965158	0.947877	0.947787	0.94819	0.931976	0.931976	0.931442	0.932244	0.931931	0.931931	0.931896	0.931941	0.931938	0.931919	0.931919	0.93194	0.931941	0.931893	0.931908	0.931937	0.895054
Listeria	cossartiae-cayugensis	utks20004	0.953639	0.955408	0.963142	0.970663	0.970654	0.970657	0.970647	0.970657	0.970656	0.970671	0.971589	0.971581	0.971568	0.971591	0.971588	0.971589	0.97159	0.970772	1	0.999997	0.999997	0.999998	0.999982	0.999998	0.999998	0.968509	0.963804	0.947156	0.947629	0.947402	0.932226	0.932226	0.931987	0.932823	0.932726	0.932728	0.932693	0.932738	0.932725	0.932712	0.932712	0.932739	0.932738	0.932681	0.932694	0.932729	0.895445
Listeria	cossartiae-cayugensis	utks20006	0.953621	0.955358	0.963193	0.970632	0.970623	0.970627	0.970617	0.970626	0.970626	0.970641	0.97159	0.971582	0.971569	0.971592	0.971588	0.971588	0.971591	0.970768	0.999974	1	0.999975	0.999973	0.999983	0.999998	0.999999	0.968514	0.963963	0.947183	0.947576	0.947403	0.932155	0.932155	0.931935	0.932785	0.932712	0.932709	0.932675	0.932719	0.932711	0.932693	0.932693	0.93272	0.932719	0.932666	0.932675	0.932716	0.89515
Listeria	cossartiae-cayugensis	utks20022	0.953704	0.955374	0.96308	0.970738	0.970728	0.970723	0.970724	0.970734	0.970734	0.97075	0.97159	0.971583	0.971569	0.971593	0.971582	0.971589	0.971592	0.970724	1	1	1	0.999998	0.999984	0.999998	0.999999	0.968515	0.963706	0.947147	0.947375	0.94731	0.932199	0.932199	0.932009	0.932822	0.932632	0.932605	0.9326	0.932624	0.932614	0.932616	0.932616	0.932617	0.932624	0.932591	0.932601	0.932643	0.895512
Listeria	cossartiae-cayugensis	utks20023	0.953741	0.955391	0.963297	0.970626	0.970617	0.970621	0.970611	0.970643	0.970643	0.970618	0.971652	0.971644	0.971634	0.971654	0.971653	0.971652	0.971653	0.970876	1	0.999999	0.999999	1	0.999983	1	0.999999	0.96856	0.963868	0.947318	0.947719	0.947561	0.932307	0.932307	0.931879	0.932744	0.932752	0.932753	0.932718	0.932763	0.932751	0.932737	0.932737	0.932764	0.932763	0.932705	0.932719	0.932751	0.895419
Listeria	cossartiae-cayugensis	utks20024	0.95349	0.955187	0.963156	0.970544	0.970556	0.970544	0.970566	0.970563	0.970562	0.970522	0.971425	0.971428	0.971448	0.971423	0.971416	0.971421	0.971424	0.970709	0.999958	0.999984	0.999959	0.999958	1	0.999984	0.999984	0.968404	0.963774	0.947138	0.947584	0.947234	0.932045	0.932045	0.931587	0.93246	0.932419	0.932411	0.93242	0.93242	0.932418	0.9324	0.932399	0.93242	0.932399	0.932417	0.932425	0.932407	0.895197
Listeria	cossartiae-cayugensis	utks20025	0.953575	0.955366	0.963081	0.970483	0.970474	0.970456	0.970469	0.970501	0.970501	0.970477	0.971541	0.971532	0.971522	0.971543	0.971525	0.97154	0.971541	0.97084	0.999973	0.999998	0.999973	0.999974	0.999984	1	0.999999	0.968596	0.963907	0.947084	0.947495	0.947328	0.932322	0.932322	0.931972	0.932856	0.932664	0.932663	0.932629	0.932674	0.932675	0.932653	0.932653	0.932674	0.932674	0.932629	0.93263	0.932677	0.895348
Listeria	cossartiae-cayugensis	utks20061	0.953293	0.955358	0.963153	0.970668	0.970659	0.970641	0.970654	0.970663	0.970663	0.970678	0.97161	0.971602	0.971589	0.971612	0.971593	0.97161	0.971611	0.970708	0.999973	0.999999	0.999974	0.999974	0.999984	0.999999	1	0.968613	0.963984	0.94713	0.94747	0.947293	0.932167	0.932167	0.931879	0.932765	0.932466	0.932466	0.932432	0.932477	0.932477	0.932456	0.932456	0.932477	0.932477	0.932431	0.932432	0.932483	0.895142
Listeria	cossartiae-cayugensis	FSL_L7-0123_GCF_014229095v1	0.945514	0.946919	0.955028	0.969026	0.969026	0.969019	0.969026	0.969017	0.969031	0.969438	0.97127	0.971267	0.971265	0.97127	0.97126	0.971271	0.971268	0.968357	0.968301	0.968319	0.968307	0.968302	0.968296	0.968303	0.968304	1	0.97194	0.946892	0.946671	0.947338	0.924662	0.924662	0.924836	0.925549	0.925363	0.925356	0.925329	0.925353	0.925337	0.925354	0.925354	0.925353	0.925353	0.925313	0.925351	0.92536	0.89591
Listeria	cossartiae-cayugensis	FSL_L7-0993T_GCF_014225985v1	0.946901	0.947494	0.954917	0.965827	0.965824	0.965826	0.965831	0.965827	0.965829	0.965819	0.967209	0.967203	0.967227	0.967209	0.967211	0.967208	0.967211	0.965393	0.964037	0.964052	0.964026	0.964036	0.964039	0.964024	0.964025	0.972192	1	0.952711	0.951916	0.951884	0.92796	0.92796	0.927806	0.928132	0.928065	0.928039	0.928035	0.928057	0.928063	0.928036	0.928036	0.928058	0.928035	0.92804	0.928042	0.928065	0.895697
Listeria	cossartiae-cossartiae	FSL_L7-0478_GCF_014227775v1	0.935369	0.934965	0.939994	0.948388	0.948388	0.948389	0.948386	0.948384	0.948384	0.948393	0.949756	0.949738	0.949737	0.949758	0.949758	0.949751	0.949757	0.948169	0.947419	0.947466	0.947439	0.947438	0.947424	0.947442	0.947443	0.947443	0.952786	1	0.982072	0.98193	0.92184	0.92184	0.921475	0.921847	0.921626	0.921626	0.921598	0.921626	0.921625	0.9216	0.9216	0.921626	0.921626	0.921597	0.921601	0.921625	0.895307
Listeria	cossartiae-cossartiae	FSL_L7-1434_GCF_014224195v1	0.934348	0.935635	0.939951	0.948071	0.948072	0.948073	0.948071	0.948069	0.948067	0.948094	0.949563	0.949544	0.949542	0.949564	0.949563	0.949546	0.949564	0.948177	0.947857	0.947899	0.947878	0.947876	0.947856	0.947876	0.947911	0.947643	0.952197	0.982465	1	0.983389	0.921607	0.921607	0.921689	0.922571	0.921805	0.921804	0.921777	0.921805	0.921805	0.921777	0.921777	0.921804	0.921805	0.921777	0.921777	0.921805	0.895973
Listeria	cossartiae-cossartiae	FSL_L7-1447T_GCF_014224155v1	0.933648	0.935084	0.939327	0.947911	0.947891	0.947933	0.947883	0.947901	0.947901	0.947912	0.949225	0.949207	0.949192	0.949226	0.949246	0.949215	0.949225	0.948109	0.947364	0.947425	0.947385	0.947405	0.947371	0.947383	0.947405	0.947304	0.952021	0.981801	0.982957	1	0.921102	0.921102	0.921097	0.922171	0.921494	0.921489	0.921415	0.92147	0.921469	0.921439	0.921441	0.921466	0.921469	0.921415	0.92142	0.921468	0.896355
Listeria	sp.	FSL_L7-0020_GCF_014229645v1	0.938946	0.940106	0.939576	0.931557	0.931555	0.931558	0.93158	0.931552	0.931551	0.931574	0.93058	0.930549	0.930578	0.930582	0.930547	0.930581	0.930579	0.931663	0.932053	0.932074	0.932048	0.932053	0.932047	0.932052	0.932051	0.924437	0.927196	0.921196	0.920739	0.920469	1	1	0.988239	0.987797	0.987368	0.987362	0.987384	0.987375	0.987375	0.987385	0.987385	0.987375	0.98737	0.987384	0.987367	0.987377	0.896821
Listeria	swaminathanii	FSL_L7-0020	0.938946	0.940106	0.939576	0.931557	0.931555	0.931558	0.93158	0.931552	0.931551	0.931574	0.93058	0.930549	0.930578	0.930582	0.930547	0.930581	0.930579	0.931663	0.932053	0.932074	0.932048	0.932053	0.932047	0.932052	0.932051	0.924437	0.927196	0.921196	0.920739	0.920469	1	1	0.988239	0.987797	0.987368	0.987362	0.987384	0.987375	0.987375	0.987385	0.987385	0.987375	0.98737	0.987384	0.987367	0.987377	0.896821
Listeria	swaminathanii	UTK-c1-0015_uni_new	0.938739	0.940574	0.939669	0.931558	0.931578	0.931579	0.931609	0.931574	0.931574	0.931666	0.930547	0.930512	0.930545	0.930548	0.930528	0.93055	0.930547	0.931776	0.931838	0.932045	0.931888	0.931932	0.931928	0.931879	0.931927	0.924873	0.927547	0.921411	0.92114	0.920539	0.987995	0.987995	1	0.988286	0.988236	0.988243	0.98825	0.988253	0.988254	0.988243	0.988243	0.988252	0.98825	0.988249	0.988251	0.988241	0.896898
Listeria	swaminathanii	UTK-c1-0024_uni_new	0.938502	0.941423	0.939822	0.932155	0.932173	0.932183	0.932187	0.932158	0.932158	0.932181	0.930869	0.930833	0.930863	0.93087	0.930872	0.93087	0.930869	0.932377	0.932176	0.932344	0.932213	0.932331	0.932323	0.932226	0.932329	0.9255	0.927514	0.921509	0.921897	0.921576	0.987158	0.987158	0.988068	1	0.98799	0.987992	0.987995	0.988008	0.988004	0.98799	0.987988	0.988003	0.987994	0.987999	0.987983	0.987993	0.897558
Listeria	swaminathanii	utks20071	0.938544	0.940543	0.939413	0.931485	0.931485	0.931501	0.931501	0.931483	0.931483	0.931521	0.930319	0.930275	0.930295	0.930321	0.930324	0.930353	0.930319	0.931638	0.931894	0.931919	0.931898	0.931894	0.931862	0.931897	0.931897	0.924882	0.927366	0.920857	0.920745	0.920981	0.987166	0.987166	0.988534	0.988445	1	1	1	0.999997	0.999997	0.999997	0.999986	0.999996	1	0.999999	0.999986	0.999998	0.895815
Listeria	swaminathanii	utks20007	0.938854	0.940739	0.939626	0.931706	0.931705	0.931707	0.931706	0.931709	0.931709	0.931742	0.930443	0.930419	0.930418	0.930443	0.930446	0.930435	0.930443	0.931648	0.932068	0.932094	0.932068	0.932069	0.932039	0.932068	0.932066	0.924932	0.92745	0.920987	0.920918	0.920893	0.986907	0.986907	0.98839	0.988338	1	1	1	0.999984	0.99999	0.99999	0.999981	0.999983	0.999983	1	0.999968	0.999991	0.895661
Listeria	swaminathanii	utks20029	0.938204	0.940525	0.939411	0.931574	0.931594	0.931557	0.931584	0.931571	0.931571	0.931581	0.930289	0.930289	0.930314	0.930289	0.930276	0.930288	0.930289	0.931456	0.931893	0.931901	0.931874	0.931894	0.93191	0.931891	0.931889	0.924745	0.927252	0.920887	0.920851	0.920812	0.986961	0.986961	0.988278	0.988239	0.999961	1	1	0.999984	0.999958	0.999998	0.999959	0.999982	0.999973	0.99996	0.999961	0.999959	0.895817
Listeria	swaminathanii	utks20043	0.938323	0.940627	0.939463	0.931594	0.931614	0.931575	0.93161	0.931593	0.931593	0.931625	0.930329	0.930305	0.930326	0.930329	0.930315	0.930359	0.930329	0.931533	0.93195	0.931971	0.931947	0.931951	0.931941	0.931952	0.93195	0.924829	0.927351	0.92104	0.92093	0.920949	0.986905	0.986905	0.988321	0.988275	1	0.999989	1	1	1	1	1	0.999999	0.99999	0.999989	0.999985	0.999987	0.895722
Listeria	swaminathanii	utks20064	0.938313	0.940567	0.939355	0.931568	0.931611	0.931578	0.931602	0.93157	0.93157	0.931586	0.930307	0.930283	0.930327	0.930306	0.930321	0.93031	0.930306	0.931656	0.931882	0.931907	0.931879	0.931882	0.931896	0.931879	0.931878	0.924895	0.927389	0.920914	0.920864	0.920967	0.987028	0.987028	0.98829	0.988224	0.999991	0.999982	1	1	1	1	1	0.999999	0.999989	0.999989	0.999985	0.999953	0.896085
Listeria	swaminathanii	utks20017	0.939024	0.940539	0.939586	0.93198	0.931958	0.931978	0.931962	0.931984	0.931984	0.931982	0.930558	0.930558	0.930539	0.930558	0.930552	0.930583	0.930558	0.931905	0.932216	0.932242	0.932216	0.932217	0.932192	0.932216	0.932214	0.924978	0.927447	0.921022	0.921121	0.920926	0.986766	0.986766	0.988262	0.988242	0.999997	0.999986	0.999997	0.999995	1	1	0.999981	0.999994	0.999969	0.999986	0.999969	0.999977	0.895699
Listeria	swaminathanii	utks20026	0.939082	0.940566	0.939582	0.931983	0.931961	0.931983	0.931966	0.931988	0.931987	0.931985	0.930549	0.930549	0.93053	0.93055	0.930544	0.930582	0.930549	0.931911	0.93219	0.932217	0.932188	0.932191	0.932166	0.932188	0.932186	0.924977	0.927381	0.921012	0.921147	0.920965	0.986777	0.986777	0.988155	0.988138	0.999989	0.999981	0.999973	0.999991	1	0.999982	1	0.99999	1	0.999999	0.999977	0.999991	0.895636
Listeria	swaminathanii	utks20009	0.938451	0.940595	0.939501	0.931891	0.93191	0.931888	0.931902	0.931891	0.93189	0.931917	0.930533	0.930509	0.930533	0.930533	0.930531	0.930539	0.930532	0.931789	0.932212	0.932262	0.932213	0.932213	0.932206	0.932212	0.932211	0.925092	0.927429	0.921034	0.921	0.920909	0.987029	0.987029	0.988362	0.988284	0.999997	0.999997	0.999997	0.999999	1	1	1	1	0.999997	0.999997	0.999986	0.999994	0.895965
Listeria	swaminathanii	utks20027	0.938652	0.94065	0.939505	0.931579	0.931579	0.931584	0.931574	0.931577	0.931577	0.931609	0.930361	0.930337	0.930336	0.93036	0.930368	0.930392	0.93036	0.931592	0.93201	0.932019	0.931998	0.932011	0.93198	0.932015	0.932013	0.924848	0.927382	0.920911	0.920903	0.920892	0.987073	0.987073	0.988483	0.988438	0.999946	0.999973	0.999976	0.999976	0.999937	0.999963	1	0.999975	1	0.999947	0.999985	0.999945	0.895788
Listeria	swaminathanii	utks20008	0.938411	0.940502	0.939382	0.931484	0.931527	0.931498	0.93153	0.931485	0.931485	0.931479	0.930224	0.930224	0.930273	0.930224	0.930239	0.930254	0.930224	0.931507	0.93176	0.931809	0.931756	0.931759	0.931801	0.931756	0.931756	0.924805	0.927312	0.920829	0.920837	0.920999	0.986913	0.986913	0.988287	0.988218	0.999991	0.999993	1	0.999989	0.999989	0.999989	1	0.999989	1	1	0.999988	0.999963	0.896033
Listeria	swaminathanii	utks20028	0.938063	0.940583	0.939402	0.931588	0.931609	0.931589	0.931615	0.931585	0.931585	0.931607	0.930302	0.93029	0.930332	0.930303	0.930289	0.930306	0.930302	0.931502	0.931918	0.931927	0.931903	0.931919	0.931941	0.93192	0.931918	0.924786	0.927295	0.920935	0.920853	0.920851	0.986937	0.986937	0.988255	0.988216	0.999936	0.99994	0.999946	0.99996	0.999945	0.999938	0.999975	0.999958	0.999989	0.999947	1	0.999933	0.895789
Listeria	swaminathanii	utks20063	0.93848	0.940582	0.939316	0.931544	0.931544	0.931533	0.931564	0.931546	0.931546	0.931584	0.930234	0.93019	0.930211	0.930236	0.930205	0.930265	0.930233	0.931635	0.931893	0.931894	0.931866	0.931894	0.931861	0.93189	0.931887	0.924799	0.927224	0.920869	0.920831	0.920946	0.98687	0.98687	0.988264	0.988143	1	0.999998	0.999998	0.999988	0.99999	0.999988	0.999998	0.999987	0.999998	0.999999	0.999985	1	0.895987
Listeria	monocytogenes	EGD-e_GCF_000196035v1	0.895302	0.897144	0.896869	0.895254	0.895256	0.895288	0.895283	0.895247	0.895246	0.895277	0.895494	0.895453	0.895483	0.895494	0.895499	0.89546	0.895493	0.895311	0.895198	0.895308	0.895181	0.895323	0.895314	0.895277	0.895325	0.895768	0.895539	0.89562	0.895645	0.895842	0.897393	0.897393	0.897318	0.897508	0.896861	0.896805	0.896743	0.89683	0.896843	0.896743	0.896744	0.896779	0.896795	0.896756	0.896809	0.896846	1
Listeria	monocytogenes_L2	SLCC2479_GCF_000307005v1	0.896021	0.898055	0.89754	0.89615	0.896187	0.89613	0.896177	0.896183	0.896147	0.896167	0.896351	0.896313	0.89635	0.896351	0.896332	0.896334	0.896351	0.896161	0.895951	0.896153	0.895986	0.896076	0.896078	0.895986	0.896079	0.896656	0.896383	0.896461	0.89628	0.89669	0.89809	0.89809	0.897943	0.898157	0.897272	0.897278	0.897252	0.897332	0.897328	0.897218	0.897218	0.89729	0.897296	0.897248	0.897284	0.897292	0.999153
Listeria	monocytogenes	ATCC15313_T	0.896096	0.897128	0.897281	0.895455	0.895459	0.895468	0.895507	0.895447	0.895446	0.89547	0.895414	0.895386	0.895446	0.895416	0.895363	0.895421	0.895415	0.89575	0.895326	0.895496	0.895371	0.89541	0.895441	0.89537	0.895414	0.895611	0.895774	0.895616	0.895811	0.896219	0.897527	0.897527	0.897529	0.897886	0.897207	0.897177	0.897185	0.897254	0.897273	0.897184	0.897182	0.897243	0.897217	0.897206	0.897247	0.897241	0.989324
Listeria	monocytogenes	FSL_F6-684T_GCF_000743465v1	0.894616	0.896815	0.89693	0.89571	0.895708	0.895727	0.895732	0.895711	0.89571	0.895728	0.895533	0.895498	0.89552	0.895534	0.895523	0.895537	0.895533	0.895633	0.894816	0.895066	0.894901	0.895025	0.895013	0.894938	0.895027	0.895776	0.895345	0.895343	0.895433	0.895752	0.897109	0.897109	0.896994	0.897143	0.896958	0.89696	0.896931	0.897006	0.897004	0.896937	0.896937	0.897005	0.896973	0.89693	0.896946	0.896971	0.989526
Listeria	monocytogenes	NCTC10357T_GCF_900187225v1	0.89593	0.897666	0.897543	0.8958	0.89584	0.895843	0.895875	0.895801	0.8958	0.895848	0.895991	0.895927	0.896	0.895993	0.895997	0.895994	0.895991	0.895968	0.89528	0.895604	0.895352	0.895486	0.895496	0.895355	0.895487	0.896087	0.895938	0.896071	0.895975	0.896225	0.897843	0.897843	0.897889	0.898274	0.89735	0.897337	0.89732	0.897351	0.897347	0.897288	0.897288	0.897351	0.897322	0.89731	0.897346	0.89734	0.989308
Listeria	monocytogenes	utks20062	0.89581	0.89691	0.896621	0.894666	0.894631	0.894721	0.894662	0.894653	0.894653	0.895088	0.895183	0.895143	0.895132	0.895184	0.895216	0.895182	0.895183	0.89535	0.895254	0.895291	0.895243	0.895252	0.895208	0.895246	0.895256	0.89601	0.89613	0.895711	0.895818	0.896089	0.896778	0.896778	0.89681	0.897326	0.896622	0.896586	0.896527	0.896564	0.896563	0.896564	0.896564	0.896564	0.896564	0.896526	0.896543	0.896598	0.988264
Listeria	monocytogenes	utks20021	0.895126	0.897056	0.896645	0.89532	0.895281	0.89534	0.895296	0.895304	0.895304	0.895348	0.895521	0.895486	0.895473	0.895521	0.895522	0.895519	0.89552	0.89533	0.895356	0.895382	0.895341	0.895354	0.895305	0.895354	0.895356	0.895842	0.895398	0.895379	0.895603	0.895906	0.897146	0.897146	0.896686	0.897374	0.896968	0.896977	0.89691	0.896978	0.896977	0.896942	0.896941	0.896983	0.896976	0.896895	0.896924	0.896966	0.989655
Listeria	monocytogenes	utks20056	0.895166	0.897188	0.896902	0.89547	0.895435	0.895457	0.895453	0.895456	0.895455	0.895488	0.89557	0.895531	0.895523	0.895572	0.895536	0.895572	0.895571	0.895466	0.895487	0.895522	0.895477	0.895485	0.895436	0.895482	0.895483	0.896016	0.895676	0.895633	0.89587	0.896063	0.897345	0.897345	0.896761	0.897542	0.897068	0.897035	0.89698	0.89706	0.897064	0.89701	0.897011	0.897015	0.897056	0.896972	0.897054	0.897094	0.989788
Listeria	monocytogenes	utks20057	0.895224	0.897209	0.897129	0.895876	0.895842	0.895851	0.895861	0.895865	0.895865	0.895896	0.895859	0.895819	0.895812	0.89586	0.895807	0.895862	0.895859	0.895759	0.895776	0.895792	0.895752	0.895774	0.895725	0.895776	0.895778	0.89587	0.895636	0.895828	0.895922	0.896064	0.897466	0.897466	0.896967	0.897569	0.897154	0.897134	0.897142	0.897181	0.897165	0.897181	0.897178	0.897184	0.897178	0.897126	0.897155	0.897204	0.989689
Listeria	monocytogenes	utks20058	0.895353	0.896989	0.896772	0.895438	0.895404	0.895411	0.895421	0.895426	0.895425	0.895476	0.895634	0.89559	0.895582	0.895633	0.89558	0.895629	0.895633	0.89538	0.895567	0.895582	0.895543	0.895564	0.895514	0.895567	0.895569	0.895932	0.89546	0.895504	0.895709	0.895913	0.897435	0.897435	0.896867	0.897664	0.897127	0.897143	0.897064	0.89719	0.897174	0.8971	0.897103	0.89714	0.897192	0.897048	0.897127	0.897171	0.989593
Listeria	monocytogenes	utks20059	0.895462	0.896978	0.896596	0.895301	0.895262	0.895276	0.895282	0.895291	0.895291	0.895335	0.895424	0.89539	0.895376	0.895425	0.895372	0.895425	0.895425	0.895308	0.895321	0.895335	0.895299	0.895319	0.895269	0.895323	0.895325	0.89577	0.895311	0.895201	0.895331	0.895695	0.897233	0.897233	0.896741	0.897499	0.896988	0.897005	0.896978	0.897054	0.897035	0.897018	0.897017	0.897054	0.897051	0.896962	0.896993	0.897033	0.989598
Listeria	monocytogenes_L1	ATCC19117_GCF_000307025v1	0.89139	0.89256	0.891876	0.89174	0.891737	0.891753	0.891795	0.891728	0.891728	0.891759	0.891877	0.89184	0.891898	0.891877	0.891834	0.891869	0.891877	0.892034	0.891687	0.892042	0.891782	0.891941	0.891961	0.891803	0.891938	0.892474	0.892411	0.893161	0.892647	0.893419	0.892635	0.892635	0.892315	0.893289	0.892209	0.892195	0.892197	0.892238	0.892246	0.892194	0.892194	0.892233	0.892238	0.892205	0.892246	0.892245	0.946264
Listeria	monocytogenes_L1	SLCC2378_GCF_000307615v1	0.890438	0.892655	0.892322	0.891741	0.891699	0.891753	0.891751	0.891741	0.891735	0.891787	0.891886	0.891831	0.891848	0.891888	0.891855	0.891888	0.891886	0.891991	0.891862	0.892184	0.891973	0.891985	0.891943	0.891982	0.891988	0.892769	0.892504	0.893101	0.892766	0.893461	0.892786	0.892786	0.892697	0.893368	0.892292	0.892286	0.892242	0.89232	0.892304	0.892281	0.892281	0.89232	0.892318	0.892226	0.892293	0.892325	0.94637
Listeria	monocytogenes_L1	WSLC1033-ATCC19117_GCF_001454905v1	0.891256	0.892059	0.891813	0.891334	0.891294	0.891354	0.891354	0.891332	0.891332	0.891325	0.891572	0.891507	0.891524	0.891573	0.89153	0.891565	0.891572	0.891421	0.891393	0.891688	0.89151	0.891563	0.891522	0.891521	0.891568	0.892306	0.892254	0.892695	0.892521	0.893385	0.891905	0.891905	0.892215	0.892729	0.891725	0.891643	0.891636	0.891673	0.891695	0.891677	0.891677	0.891678	0.891672	0.891658	0.891694	0.891756	0.946064
Listeria	monocytogenes_L1	WSLC1042_GCF_000568935v1	0.890348	0.892407	0.892004	0.891486	0.891522	0.891431	0.891523	0.891474	0.891474	0.891508	0.891679	0.89164	0.891676	0.891678	0.89162	0.891679	0.891678	0.891973	0.891679	0.891931	0.891764	0.891842	0.891843	0.891799	0.891848	0.892519	0.892513	0.892767	0.892547	0.892992	0.892606	0.892606	0.892257	0.893192	0.891955	0.891915	0.891965	0.892009	0.892043	0.891928	0.89193	0.892007	0.891967	0.892005	0.891957	0.892007	0.946695
Listeria	monocytogenes_L3	SLCC2376_GCF_000307065v1	0.892732	0.894861	0.894739	0.894642	0.894536	0.894573	0.894622	0.894572	0.894641	0.894663	0.894303	0.894266	0.894222	0.894235	0.894182	0.894224	0.894304	0.894053	0.894425	0.894538	0.894336	0.894551	0.894465	0.89436	0.894488	0.895588	0.895109	0.895476	0.895245	0.896625	0.893716	0.893716	0.894095	0.894913	0.893791	0.89375	0.893762	0.893798	0.893801	0.893797	0.893797	0.893797	0.893797	0.893765	0.893809	0.893837	0.933197
Listeria	monocytogenes_L3	L99_GCF_000209755v1	0.893225	0.894743	0.895044	0.894703	0.894704	0.894715	0.894734	0.894705	0.894704	0.894741	0.894507	0.894471	0.894505	0.894508	0.894505	0.89452	0.894507	0.894005	0.894618	0.894955	0.894748	0.894743	0.894762	0.894741	0.894745	0.895696	0.895222	0.895276	0.895473	0.896362	0.893862	0.893862	0.894026	0.894939	0.893925	0.893914	0.893931	0.893973	0.893971	0.893889	0.893892	0.893963	0.893934	0.893933	0.893958	0.893935	0.930968
Listeria	monocytogenes	F6212_GCF_013282665v1	0.888783	0.89062	0.890725	0.89095	0.890947	0.890943	0.890947	0.890942	0.890943	0.890929	0.890726	0.890726	0.890723	0.890726	0.890719	0.890727	0.890726	0.890115	0.890351	0.890619	0.890441	0.890484	0.890492	0.890445	0.890495	0.891389	0.891008	0.891006	0.890972	0.891228	0.890564	0.890564	0.89051	0.891104	0.890137	0.890139	0.890154	0.890192	0.890187	0.890151	0.890151	0.890192	0.890148	0.890149	0.890148	0.890151	0.923933
Listeria	monocytogenes_L4	FSL-j1-108_GCF_000250715v1	0.887449	0.889838	0.889767	0.889487	0.889447	0.889464	0.889446	0.889487	0.889487	0.889542	0.889693	0.889693	0.889657	0.889694	0.889673	0.889694	0.889693	0.889277	0.889563	0.889535	0.889535	0.889563	0.889495	0.889535	0.889535	0.890264	0.889991	0.889817	0.890407	0.890387	0.889137	0.889137	0.889578	0.889804	0.88929	0.889294	0.889276	0.889313	0.88932	0.889317	0.889317	0.88932	0.889313	0.889277	0.889263	0.889317	0.923032
Listeria	monocytogenes_L4	FSL-j1-108_GCF_014843315v1	0.888877	0.890861	0.89094	0.890491	0.890453	0.890482	0.890487	0.890489	0.89049	0.890541	0.89074	0.890713	0.890712	0.890742	0.890704	0.890724	0.890741	0.890407	0.890475	0.890775	0.890556	0.89074	0.890708	0.890603	0.89074	0.891491	0.890856	0.890952	0.891295	0.891659	0.889987	0.889987	0.890845	0.891227	0.890497	0.89042	0.890409	0.890448	0.890464	0.890447	0.890447	0.890449	0.890443	0.890424	0.890432	0.890526	0.924014
Listeria	farberi	FSL_L7-0072_GCF_014229345v1	0.870148	0.87212	0.871579	0.871374	0.871377	0.871366	0.871413	0.871373	0.871374	0.871491	0.871224	0.871174	0.871224	0.871224	0.871207	0.871214	0.871224	0.87116	0.871364	0.871387	0.871336	0.871362	0.871361	0.871364	0.871387	0.871515	0.87162	0.870968	0.871332	0.871114	0.872047	0.872047	0.871897	0.872732	0.87249	0.87246	0.872517	0.872558	0.872519	0.872503	0.872503	0.872545	0.872514	0.872477	0.872549	0.872522	0.884817
Listeria	farberi	FSL_L7-0091T_GCF_014229245v1	0.870543	0.87168	0.871559	0.870507	0.870509	0.870518	0.870556	0.870508	0.870508	0.8707	0.87076	0.870715	0.870759	0.87076	0.870766	0.870757	0.87076	0.870751	0.870652	0.870706	0.870653	0.870653	0.870643	0.870647	0.87067	0.870677	0.870826	0.870984	0.871292	0.871144	0.871947	0.871947	0.871389	0.872247	0.872133	0.872103	0.87213	0.872173	0.87216	0.872128	0.872129	0.872172	0.872128	0.872118	0.872166	0.872157	0.884812
Listeria	innocua	ATCC33090_T	0.873116	0.875228	0.875496	0.874412	0.874361	0.874422	0.874443	0.874417	0.874395	0.874468	0.874485	0.874407	0.874445	0.874488	0.874438	0.874482	0.874486	0.874729	0.873994	0.874376	0.874084	0.874223	0.874182	0.874179	0.87423	0.874274	0.873729	0.874695	0.874463	0.87491	0.876435	0.876435	0.87656	0.87717	0.876575	0.876506	0.87651	0.876554	0.876546	0.876547	0.876547	0.876549	0.876552	0.876502	0.876576	0.876617	0.880971
Listeria	innocua	CFSAN044836_GCF_009648575v1	0.873459	0.875316	0.875362	0.874363	0.874317	0.87436	0.874383	0.874353	0.87436	0.874428	0.874427	0.874344	0.874375	0.874425	0.874365	0.874428	0.874429	0.874827	0.874569	0.874859	0.874659	0.874759	0.874699	0.874701	0.874756	0.874242	0.874476	0.874621	0.874379	0.875205	0.876367	0.876367	0.87629	0.877334	0.876265	0.876199	0.87618	0.876263	0.876287	0.876214	0.876215	0.876267	0.876263	0.876203	0.876239	0.87632	0.880883
Listeria	innocua	FSL_W9-0511_GCF_015276835v1	0.87341	0.875002	0.875095	0.874627	0.874623	0.874708	0.874665	0.874629	0.874629	0.874656	0.874215	0.874173	0.874204	0.874217	0.874269	0.874211	0.874216	0.874385	0.874337	0.874436	0.874386	0.874385	0.87442	0.874384	0.874386	0.874247	0.873781	0.87452	0.87398	0.874819	0.876076	0.876076	0.87544	0.877129	0.876089	0.876092	0.876056	0.876137	0.876134	0.876017	0.876017	0.876139	0.876053	0.876053	0.876075	0.87605	0.880662
Listeria	welshimeri	ATCC35897_T	0.863113	0.86519	0.864242	0.863441	0.863507	0.863468	0.863497	0.863498	0.86344	0.863582	0.863805	0.863755	0.86381	0.863805	0.863824	0.863737	0.863805	0.864324	0.863964	0.864133	0.863955	0.864078	0.864097	0.863967	0.864082	0.863571	0.863032	0.863125	0.863271	0.862902	0.865084	0.865084	0.866026	0.866443	0.865703	0.865705	0.865701	0.865743	0.865751	0.86565	0.865655	0.865743	0.865701	0.865706	0.865692	0.865702	0.866344
Listeria	welshimeri	NCTC11857_T_GCF_900187315v1	0.86313	0.865177	0.864232	0.863431	0.863497	0.863458	0.863487	0.863488	0.86343	0.863572	0.863803	0.863754	0.863808	0.863803	0.863822	0.863736	0.863803	0.86432	0.863959	0.864128	0.86395	0.864073	0.864092	0.863962	0.864077	0.863563	0.863032	0.863122	0.863268	0.862901	0.865082	0.865082	0.866021	0.866441	0.865696	0.865697	0.865694	0.865735	0.865744	0.865643	0.865647	0.865736	0.865693	0.865699	0.865685	0.865695	0.866339
Listeria	welshimeri	SLCC5334_T_GCF_000060285v1	0.862682	0.8653	0.864571	0.863752	0.8637	0.8638	0.863764	0.86374	0.863741	0.8639	0.864019	0.863927	0.863967	0.864023	0.863992	0.863966	0.864022	0.864308	0.8637	0.864118	0.863833	0.864024	0.863957	0.863898	0.863998	0.863613	0.862961	0.863833	0.863257	0.863019	0.865161	0.865161	0.865906	0.866487	0.866035	0.865921	0.865914	0.865962	0.865984	0.865961	0.865962	0.865962	0.865961	0.865936	0.865988	0.866075	0.866505
Listeria	seeligeri	SLCC3954_T_GCF_000027145v1	0.830347	0.833203	0.834024	0.832721	0.832719	0.832751	0.832756	0.832721	0.832721	0.83283	0.833733	0.833612	0.833673	0.833734	0.833715	0.833734	0.833734	0.833017	0.833099	0.833731	0.833305	0.833519	0.833452	0.833295	0.833519	0.83304	0.833103	0.833064	0.832803	0.832519	0.832356	0.832356	0.833622	0.833495	0.832936	0.832855	0.832931	0.83294	0.832965	0.832873	0.832873	0.832995	0.83288	0.832956	0.832918	0.832957	0.832024
Listeria	seeligeri	ATCC35967_T	0.830887	0.833169	0.83334	0.83261	0.83267	0.832596	0.832653	0.832646	0.832581	0.832647	0.833274	0.833207	0.833255	0.833266	0.833268	0.833272	0.833275	0.832308	0.832586	0.833041	0.832713	0.832716	0.832701	0.832708	0.832709	0.83278	0.833164	0.833164	0.832758	0.832218	0.831817	0.831817	0.833287	0.833017	0.832051	0.832033	0.832035	0.832103	0.832121	0.83198	0.831978	0.832109	0.832039	0.832058	0.832022	0.832063	0.83152
Listeria	ivanovii-ivanovii	ATCC19119_T	0.827445	0.829585	0.829194	0.829371	0.82931	0.829412	0.829418	0.82937	0.829369	0.829407	0.829505	0.829442	0.829506	0.829505	0.829448	0.829505	0.829504	0.82941	0.82899	0.829584	0.829204	0.829492	0.829485	0.829265	0.829497	0.8296	0.828934	0.829148	0.828838	0.828698	0.829121	0.829121	0.830094	0.830116	0.829504	0.829438	0.829444	0.829507	0.829513	0.829504	0.829504	0.829506	0.829505	0.82945	0.829552	0.829569	0.828255
Listeria	ivanovii-ivanovii	NCTC11007T_GCF_900187195v1	0.82748	0.829615	0.829231	0.829387	0.829325	0.829427	0.829434	0.829386	0.829385	0.829422	0.82949	0.829427	0.82949	0.82949	0.829432	0.82949	0.829489	0.829409	0.828988	0.829581	0.829202	0.829489	0.829482	0.829263	0.829494	0.829572	0.828925	0.829159	0.82888	0.828739	0.829151	0.829151	0.830124	0.830151	0.829538	0.829473	0.829479	0.829541	0.829548	0.829539	0.829539	0.829541	0.829539	0.829485	0.829587	0.829603	0.828257
Listeria	ivanovii-ivanovii	NCTC11846T_GCF_900187025v1	0.827403	0.829565	0.829102	0.829372	0.829311	0.829413	0.829419	0.829371	0.82937	0.829407	0.829514	0.829451	0.829515	0.829514	0.829457	0.829514	0.829514	0.82939	0.828894	0.829486	0.829108	0.829394	0.829388	0.829168	0.829399	0.829565	0.828824	0.829106	0.828833	0.828662	0.829126	0.829126	0.830106	0.830114	0.829504	0.829439	0.829444	0.829507	0.829514	0.829505	0.829505	0.829507	0.829505	0.829451	0.829553	0.829569	0.82824
Listeria	ivanovii-ivanovii	WSLC3010T_GCF_000763515v1	0.82724	0.829909	0.829673	0.829988	0.83005	0.829981	0.830046	0.830048	0.829984	0.830106	0.829959	0.829893	0.829976	0.829959	0.829979	0.829962	0.829959	0.829631	0.829937	0.830184	0.829899	0.830007	0.830004	0.830006	0.830008	0.829723	0.829436	0.829407	0.829027	0.82835	0.830272	0.830272	0.830739	0.830679	0.830317	0.830306	0.830309	0.830372	0.830384	0.830249	0.830249	0.830372	0.830313	0.83032	0.830298	0.830331	0.828328
Listeria	ivanovii-londoniensis	NCTC12701T_GCF_900637745v1	0.82707	0.829238	0.828592	0.828488	0.828493	0.828533	0.828557	0.828487	0.828483	0.828526	0.828547	0.828482	0.828544	0.828546	0.828523	0.828544	0.828546	0.828632	0.828447	0.828893	0.828667	0.828665	0.828664	0.828665	0.828667	0.828872	0.829022	0.828962	0.828147	0.827631	0.828884	0.828884	0.829662	0.829726	0.82877	0.828686	0.828708	0.828761	0.828794	0.828705	0.828701	0.828765	0.828702	0.828728	0.828747	0.828791	0.82795
Listeria	ivanovii-londoniensis	WSLC30151_GCF_000763495v1	0.827227	0.828086	0.8283	0.828213	0.828211	0.828129	0.828211	0.828212	0.828212	0.828262	0.828478	0.828415	0.828436	0.828479	0.82842	0.828478	0.828479	0.828321	0.828567	0.828926	0.828558	0.828864	0.8288	0.828561	0.828866	0.827991	0.827855	0.828117	0.827427	0.827263	0.828176	0.828176	0.82944	0.829223	0.828193	0.828176	0.828112	0.828256	0.828276	0.828115	0.828115	0.828179	0.828253	0.828132	0.828194	0.828272	0.827669
Listeria	immobilis	FSL_L7-1517_GCF_014322845v1	0.823651	0.824854	0.825012	0.82427	0.824193	0.824315	0.824258	0.824212	0.824219	0.824319	0.824665	0.824596	0.824581	0.82466	0.824647	0.82466	0.824663	0.82414	0.825009	0.825049	0.824971	0.825016	0.824933	0.825014	0.825018	0.824398	0.824394	0.82392	0.823214	0.823726	0.825219	0.825219	0.825681	0.825612	0.825214	0.825171	0.825122	0.825188	0.825159	0.825189	0.825189	0.825187	0.825188	0.825093	0.82519	0.82523	0.824835
Listeria	immobilis	FSL_L7-1519T_GCF_014322765v1	0.823435	0.825704	0.825606	0.824436	0.824295	0.82449	0.824437	0.82442	0.824426	0.824887	0.824954	0.824885	0.824895	0.824952	0.824961	0.824952	0.824953	0.825235	0.825182	0.825334	0.825192	0.825263	0.825205	0.825189	0.825273	0.825171	0.825048	0.824742	0.824282	0.824579	0.825845	0.825845	0.825929	0.825567	0.82584	0.825768	0.82563	0.825773	0.825773	0.825778	0.825778	0.825773	0.825773	0.82563	0.825752	0.825845	0.825158
Listeria	immobilis	FSL_L7-1554_GCF_014223685v1	0.823904	0.825512	0.82542	0.824945	0.824936	0.824996	0.825005	0.824934	0.82494	0.825186	0.825159	0.825093	0.82515	0.825155	0.825145	0.825154	0.825157	0.825242	0.82502	0.825186	0.825106	0.825097	0.825097	0.825103	0.825105	0.825357	0.825377	0.824594	0.824463	0.824066	0.82591	0.82591	0.825332	0.825856	0.825713	0.825648	0.825715	0.825731	0.825729	0.825724	0.825719	0.825786	0.825664	0.825717	0.825728	0.825754	0.824844
Listeria	aquatica	FSL_L7-1507_GCF_014223975v1	0.727062	0.730506	0.730356	0.730461	0.730497	0.730683	0.73065	0.730474	0.730454	0.730617	0.730647	0.730487	0.730677	0.730652	0.730652	0.730652	0.730651	0.729966	0.730198	0.730593	0.730373	0.730374	0.730404	0.730385	0.730372	0.730498	0.730105	0.730746	0.730554	0.730312	0.731367	0.731367	0.731616	0.73104	0.73081	0.730811	0.730675	0.730968	0.731055	0.730586	0.730586	0.730989	0.73081	0.73059	0.730929	0.730811	0.731817
Listeria	aquatica	FSL_S10-1188T_GCF_000525795v1	0.729573	0.730766	0.730383	0.731045	0.731096	0.731347	0.731287	0.731099	0.731043	0.731315	0.731157	0.730995	0.731182	0.731108	0.731067	0.731108	0.731108	0.730862	0.731194	0.731196	0.731195	0.731194	0.731287	0.731195	0.731194	0.731006	0.730035	0.731192	0.730727	0.730818	0.731748	0.731748	0.731941	0.731849	0.731692	0.731525	0.731523	0.731679	0.731679	0.731525	0.731525	0.731679	0.731525	0.731523	0.731795	0.731686	0.732822
Listeria	kieliensis	Kiel-L1_R_GCF_003369925v1	0.729337	0.731636	0.731677	0.73137	0.731364	0.731556	0.73153	0.73136	0.731363	0.731534	0.731526	0.731355	0.731476	0.731524	0.73151	0.73153	0.731524	0.731579	0.731028	0.731414	0.731185	0.731184	0.731182	0.731179	0.731176	0.73206	0.732035	0.732094	0.732071	0.731767	0.731324	0.731324	0.732297	0.731875	0.731552	0.731342	0.731356	0.731508	0.73147	0.731326	0.731326	0.731471	0.73136	0.731318	0.731525	0.731489	0.731932
Listeria	thailandensis	CLIP201500305_T_GCA_900576925v1	0.729254	0.731944	0.731682	0.731225	0.731033	0.731427	0.731166	0.731252	0.731224	0.731777	0.731918	0.731755	0.731655	0.731916	0.731904	0.731916	0.731917	0.731731	0.731075	0.731455	0.731233	0.731235	0.731013	0.731235	0.731233	0.731776	0.731613	0.731322	0.730775	0.730424	0.731684	0.731684	0.732468	0.73185	0.731668	0.731675	0.731274	0.731747	0.731782	0.731449	0.731485	0.731783	0.731614	0.731275	0.731399	0.731605	0.731753
Listeria	valentina	CLIP201900642_T_GCF_011800755v1	0.728215	0.730304	0.730516	0.730156	0.730312	0.730276	0.73045	0.730168	0.73016	0.730364	0.730547	0.73039	0.730703	0.730548	0.730568	0.730613	0.730547	0.73039	0.730081	0.730301	0.730047	0.73004	0.730183	0.73004	0.730058	0.730259	0.729865	0.730901	0.730442	0.73021	0.730713	0.730713	0.730966	0.730946	0.731304	0.731186	0.731311	0.731311	0.731347	0.731187	0.731187	0.731348	0.731148	0.731349	0.731447	0.731339	0.730893
Listeria	floridensis	FSL_S10-1187T_GCF_000525875v1	0.728619	0.7315	0.731156	0.731654	0.731842	0.731545	0.731798	0.731707	0.731662	0.732242	0.731727	0.731595	0.731738	0.731727	0.731577	0.731728	0.731728	0.731883	0.73116	0.731811	0.731339	0.731815	0.731831	0.731341	0.731812	0.732009	0.732293	0.731924	0.731829	0.73199	0.731386	0.731386	0.731691	0.731978	0.730927	0.730942	0.731178	0.731253	0.731252	0.731035	0.731035	0.731333	0.731101	0.731177	0.731097	0.731086	0.732127
Listeria	fleischmannii-fleischmannii	LU2006-1T_GCF_000344175v1	0.734666	0.736728	0.736471	0.736863	0.736975	0.737131	0.737246	0.737042	0.736907	0.737128	0.736932	0.736629	0.736983	0.736932	0.736825	0.736931	0.736932	0.736636	0.736705	0.736817	0.7367	0.736946	0.737073	0.736851	0.736975	0.737312	0.736553	0.736757	0.736764	0.737092	0.736489	0.736489	0.737105	0.737116	0.736651	0.736638	0.736533	0.736693	0.736697	0.736157	0.736231	0.736636	0.736401	0.736463	0.736818	0.736566	0.737875
Listeria	fleischmannii	1991_GCF_001050295v1	0.734163	0.736254	0.735751	0.73624	0.736241	0.73624	0.73624	0.736237	0.736236	0.736238	0.735654	0.735591	0.735654	0.735654	0.735591	0.735655	0.735654	0.736475	0.735835	0.736166	0.735959	0.735961	0.735959	0.735962	0.735925	0.735978	0.736134	0.735993	0.736218	0.735755	0.735428	0.735428	0.735362	0.735454	0.735687	0.73568	0.735605	0.735687	0.73568	0.735599	0.735599	0.735599	0.735687	0.735599	0.735687	0.73568	0.735855
Listeria	fleischmannii-coloradonensis	NCTC13938T_GCF_900452975v1	0.735783	0.739298	0.739404	0.739438	0.739464	0.739507	0.739588	0.739459	0.739437	0.739635	0.739987	0.73988	0.739954	0.740025	0.739854	0.740059	0.740025	0.739794	0.738934	0.740424	0.739354	0.739731	0.739725	0.739343	0.739718	0.740472	0.739236	0.739671	0.739298	0.738018	0.73813	0.73813	0.739894	0.739362	0.739053	0.738918	0.738957	0.738999	0.738967	0.738962	0.738962	0.738967	0.738993	0.738917	0.73914	0.739105	0.739944
Listeria	fleischmannii-coloradonensis	TTU_M1-001T_GCF_000252625v1	0.734784	0.736353	0.735749	0.735752	0.735716	0.735827	0.735868	0.735714	0.735748	0.735876	0.73608	0.735929	0.735994	0.736028	0.735987	0.736027	0.736111	0.735908	0.736361	0.736347	0.736295	0.736303	0.736301	0.736296	0.736295	0.736205	0.735854	0.735854	0.735093	0.735239	0.734776	0.734776	0.735446	0.735105	0.735419	0.73522	0.735342	0.735302	0.735242	0.735284	0.735284	0.735283	0.735302	0.735284	0.735445	0.735383	0.734607
Listeria	goaensis	ILCC793_GCF_900186165v1.fasta	0.73325	0.735406	0.735267	0.735087	0.735072	0.735241	0.73523	0.735085	0.735086	0.735252	0.735491	0.735407	0.735472	0.735491	0.735569	0.735491	0.735492	0.735083	0.735226	0.735431	0.735227	0.735224	0.735213	0.735226	0.735224	0.735346	0.73503	0.735117	0.734952	0.734519	0.735123	0.735123	0.73546	0.735543	0.734993	0.734893	0.734811	0.734773	0.734871	0.734893	0.734893	0.73483	0.734834	0.734872	0.734967	0.735052	0.734648
Listeria	goaensis	ILCC801T_GCF_900186125v1	0.734466	0.736398	0.736783	0.736034	0.736042	0.736071	0.736271	0.736182	0.736031	0.736669	0.736912	0.736597	0.736723	0.736857	0.736729	0.736858	0.736915	0.736852	0.736359	0.736552	0.7363	0.736358	0.73623	0.736363	0.736364	0.73616	0.737031	0.736239	0.736496	0.736123	0.735943	0.735943	0.736097	0.736592	0.7361	0.735945	0.735931	0.736079	0.736058	0.735924	0.735924	0.736071	0.736069	0.735921	0.736092	0.73622	0.735535
Listeria	sp.	PSOL-1_Marseille-P4284_GCF_902806445v1	0.732953	0.73706	0.736118	0.737026	0.73716	0.737013	0.737172	0.737181	0.737012	0.73718	0.737324	0.737188	0.737309	0.737327	0.737329	0.737327	0.737326	0.736553	0.736156	0.737039	0.736115	0.736571	0.736541	0.736307	0.736579	0.737691	0.736231	0.737009	0.736348	0.734731	0.736774	0.736774	0.738708	0.738454	0.737546	0.737546	0.737534	0.737691	0.737691	0.737388	0.737388	0.737686	0.737546	0.737534	0.73754	0.737546	0.738145
Listeria	costaricensis	CLIP201600682T_GCF_900183385v1	0.726526	0.729725	0.729577	0.729094	0.729054	0.729109	0.729224	0.729094	0.729098	0.729224	0.729779	0.729633	0.729756	0.729776	0.729656	0.729776	0.72978	0.729668	0.729659	0.729738	0.729532	0.729612	0.729508	0.729526	0.729532	0.729689	0.729732	0.729933	0.729914	0.730241	0.72937	0.72937	0.729854	0.729916	0.729584	0.729611	0.729482	0.729819	0.729839	0.729522	0.729523	0.729778	0.729716	0.729501	0.729687	0.729727	0.729315
Listeria	ilorinensis	GCF_913566895v1	0.727579	0.729816	0.729767	0.729149	0.729249	0.729259	0.729378	0.729124	0.729133	0.729243	0.72957	0.729457	0.729672	0.729559	0.729559	0.729558	0.729569	0.729146	0.72906	0.729308	0.729075	0.729085	0.729192	0.729082	0.729079	0.72958	0.729404	0.729996	0.729721	0.729388	0.729183	0.729183	0.730022	0.729889	0.729733	0.729782	0.729737	0.7299	0.729901	0.72963	0.72963	0.729901	0.729782	0.729735	0.729842	0.729732	0.729693
Listeria	booriae	NCTC13936T_GCF_900453065v1	0.737226	0.742553	0.741764	0.743443	0.74363	0.743571	0.743757	0.743441	0.743442	0.74367	0.743418	0.743177	0.743488	0.743415	0.743415	0.743415	0.743418	0.741801	0.741754	0.74364	0.742213	0.742866	0.742937	0.742198	0.742869	0.742625	0.742124	0.742296	0.741667	0.741728	0.741619	0.741619	0.743275	0.743503	0.742266	0.742143	0.742204	0.742287	0.742321	0.742021	0.74202	0.742326	0.742145	0.742198	0.742316	0.742264	0.742693
Listeria	booriae	FSL_A5-0281T_GCF_000766865v1	0.731611	0.734432	0.734584	0.735547	0.735687	0.735718	0.735791	0.735586	0.735552	0.735731	0.735271	0.735139	0.735384	0.73528	0.73528	0.735218	0.735271	0.734804	0.734473	0.734821	0.734585	0.73464	0.734716	0.73457	0.73457	0.734406	0.734504	0.734299	0.734439	0.734624	0.734422	0.734422	0.735021	0.734811	0.734847	0.734744	0.73485	0.734809	0.734817	0.734746	0.734745	0.73485	0.734744	0.734818	0.734965	0.734841	0.734571
Listeria	booriae	utks20015	0.734923	0.736368	0.736461	0.737243	0.737241	0.737125	0.737245	0.737244	0.737245	0.737377	0.736499	0.736499	0.736614	0.736497	0.736497	0.736496	0.736499	0.736689	0.736918	0.737543	0.737083	0.73731	0.737295	0.737063	0.737296	0.736618	0.736383	0.73793	0.737374	0.737599	0.736447	0.736447	0.736887	0.737187	0.737704	0.737645	0.737842	0.737844	0.737757	0.737759	0.737758	0.737755	0.737844	0.737758	0.737843	0.737759	0.736328
Listeria	riparia	FSL_S10-1204T_GCF_000525995v1	0.731532	0.732986	0.733439	0.733783	0.734059	0.73391	0.734187	0.733774	0.733781	0.733974	0.7338	0.733669	0.734076	0.733804	0.733804	0.733804	0.733805	0.733781	0.733639	0.734086	0.733852	0.733812	0.734081	0.7338	0.733797	0.733882	0.733824	0.733949	0.733473	0.733881	0.732312	0.732312	0.733663	0.733531	0.732843	0.732866	0.732977	0.73298	0.732981	0.7327	0.732699	0.732973	0.732702	0.732987	0.733092	0.732838	0.732646
Listeria	cornellensis	FSL_F6-0969T_GCF_000525855v1	0.73027	0.732571	0.732047	0.731684	0.731728	0.731745	0.731885	0.731616	0.731671	0.731806	0.732703	0.732576	0.732824	0.732626	0.732638	0.732627	0.732627	0.73282	0.731577	0.732037	0.731793	0.732095	0.732171	0.731795	0.73209	0.732184	0.731793	0.732993	0.732567	0.733222	0.732102	0.732102	0.732757	0.732836	0.732321	0.732149	0.732322	0.732271	0.732298	0.7322	0.7322	0.732321	0.73215	0.732349	0.732492	0.73232	0.73186
Listeria	newyorkensis	F1604011-044_GCF_002894185v1	0.730939	0.733662	0.732573	0.734041	0.734336	0.734361	0.73449	0.734037	0.73403	0.73424	0.734084	0.733941	0.734384	0.73408	0.734273	0.73408	0.734084	0.732729	0.7334	0.733809	0.733538	0.733615	0.733914	0.733611	0.733618	0.73393	0.733996	0.734023	0.733936	0.734025	0.733813	0.733813	0.734387	0.73421	0.733251	0.733181	0.733235	0.733308	0.733249	0.732928	0.732928	0.733235	0.733001	0.733175	0.733448	0.733095	0.732665
Listeria	newyorkensis	FSL_M6-0635T_GCF_000766145v1	0.731027	0.733225	0.732245	0.733276	0.733369	0.733388	0.733541	0.733246	0.733272	0.733461	0.733351	0.733223	0.733485	0.733352	0.733358	0.733352	0.733351	0.73265	0.733096	0.733359	0.73309	0.733092	0.733222	0.733092	0.73309	0.733021	0.733292	0.732933	0.732971	0.733056	0.732996	0.732996	0.733478	0.733683	0.7329	0.732722	0.73279	0.732868	0.732918	0.732679	0.732679	0.73279	0.732757	0.73284	0.733003	0.732936	0.731966
Listeria	newyorkensis	NCTC13937T_GCF_900461625v1	0.733265	0.737852	0.736733	0.737508	0.737614	0.73762	0.737757	0.737493	0.737499	0.737699	0.73844	0.738302	0.738564	0.73844	0.738439	0.738439	0.73844	0.737101	0.736906	0.738191	0.736866	0.737124	0.737241	0.736866	0.737062	0.737959	0.737856	0.738248	0.738023	0.736543	0.736814	0.736814	0.739398	0.739206	0.73846	0.738286	0.738423	0.738415	0.738449	0.738294	0.738294	0.738423	0.738286	0.738457	0.738546	0.738469	0.737782
Listeria	portnoyi	FSL_L7-1582T_GCF_014322795v1	0.729466	0.73302	0.733302	0.733896	0.733903	0.734038	0.734038	0.733903	0.733895	0.734117	0.733785	0.733664	0.733795	0.733679	0.733679	0.733679	0.733679	0.733674	0.733437	0.733785	0.733528	0.733615	0.733534	0.733528	0.733528	0.73409	0.733698	0.734441	0.73412	0.733314	0.733	0.733	0.733311	0.733054	0.733075	0.732908	0.733006	0.732912	0.733056	0.732912	0.732912	0.73301	0.732908	0.732954	0.733136	0.73311	0.732738
Listeria	rustica	FSL-W9-0585_T_GCF_013820765v1	0.731124	0.733685	0.733873	0.733916	0.733938	0.734155	0.734297	0.733846	0.733842	0.734329	0.734443	0.733947	0.734391	0.734362	0.734238	0.734353	0.734442	0.734065	0.733881	0.734703	0.734015	0.734324	0.73443	0.734004	0.73425	0.734479	0.73408	0.734979	0.734587	0.734612	0.734317	0.734317	0.735031	0.734274	0.734587	0.734276	0.734274	0.734505	0.734518	0.734255	0.734255	0.734505	0.734399	0.734287	0.73472	0.734708	0.732828
Listeria	weihenstephanensis	FSL_L7-1523_GCF_014223865v1	0.730721	0.734149	0.733702	0.733955	0.73403	0.733994	0.734015	0.733932	0.733948	0.734211	0.734587	0.734382	0.734449	0.734586	0.734576	0.734586	0.734588	0.734314	0.734523	0.734977	0.734737	0.734711	0.734584	0.734717	0.734722	0.734773	0.734328	0.734644	0.734321	0.73455	0.734205	0.734205	0.734462	0.73433	0.734357	0.734286	0.734315	0.734381	0.734382	0.734232	0.734232	0.734454	0.734291	0.734316	0.734232	0.734364	0.733024
Listeria	weihenstephanensis	FSL-R9-0317_T_GCF_000525955v1	0.730984	0.733808	0.733862	0.733656	0.733866	0.734047	0.734214	0.733585	0.733655	0.734001	0.734189	0.733913	0.734328	0.73404	0.734224	0.73404	0.734192	0.733547	0.733938	0.734068	0.733829	0.73393	0.73414	0.733848	0.733849	0.733429	0.733778	0.734263	0.733961	0.734324	0.734213	0.734213	0.734206	0.734707	0.73424	0.734102	0.734156	0.73421	0.734223	0.733877	0.733877	0.734283	0.733931	0.734169	0.734346	0.734088	0.733925
Listeria	rocourtiae	CECT7972_GCF_004363965v1	0.730438	0.732838	0.733135	0.731902	0.732023	0.732047	0.732132	0.731921	0.731901	0.732384	0.733101	0.732982	0.733278	0.733166	0.733166	0.733126	0.733101	0.732727	0.732694	0.733157	0.732905	0.732898	0.73301	0.732894	0.732892	0.732851	0.73261	0.731971	0.732487	0.731917	0.732377	0.732377	0.732878	0.733084	0.732875	0.732804	0.73291	0.732905	0.73291	0.732804	0.7328	0.732902	0.732801	0.73291	0.733019	0.732925	0.731851
Listeria	rocourtiae	FSL_F6-920T_GCF_000525975v1	0.729643	0.732579	0.732255	0.731702	0.731906	0.731963	0.731917	0.731827	0.731701	0.732151	0.732368	0.732234	0.732543	0.732463	0.732462	0.732367	0.732369	0.731953	0.732299	0.732426	0.732252	0.732546	0.732489	0.732452	0.732615	0.73218	0.732118	0.731546	0.731656	0.732217	0.732549	0.732549	0.733077	0.732958	0.732643	0.732519	0.732643	0.732602	0.732642	0.732561	0.732561	0.732642	0.73252	0.732684	0.732723	0.732696	0.731849
Listeria	grandensis	FSL_F6-0971T_GCF_000525835v1	0.73025	0.732876	0.73199	0.731852	0.73201	0.732042	0.732096	0.732019	0.731903	0.732158	0.732361	0.732056	0.732298	0.732362	0.732362	0.732362	0.732363	0.731949	0.731553	0.732142	0.731757	0.73202	0.731949	0.731762	0.732012	0.732645	0.732164	0.73184	0.73159	0.732237	0.732806	0.732806	0.733186	0.732767	0.732357	0.73218	0.732115	0.732284	0.732323	0.732011	0.732011	0.732284	0.73218	0.732154	0.732328	0.73229	0.731714
Listeria	grandensis	FSL_L7-1479_GCF_014322885v1	0.729835	0.733178	0.7325	0.733016	0.732781	0.732985	0.732916	0.733018	0.733015	0.733154	0.732466	0.732329	0.732164	0.732404	0.732242	0.732487	0.732469	0.733108	0.732611	0.733016	0.732832	0.732836	0.73259	0.732834	0.732832	0.733039	0.732764	0.732455	0.731974	0.731631	0.732806	0.732806	0.732847	0.733326	0.732689	0.732694	0.732473	0.73285	0.73285	0.732707	0.732707	0.732849	0.73285	0.732473	0.732614	0.732844	0.731876
Listeria	grayi	DSM20601T_GCF_000148995v1	0.72751	0.730509	0.729533	0.729419	0.729462	0.729272	0.729389	0.729407	0.729367	0.729552	0.729549	0.729399	0.729403	0.729549	0.729397	0.72955	0.729549	0.72938	0.729131	0.729513	0.729243	0.729487	0.729355	0.729227	0.729465	0.729535	0.729189	0.729374	0.729211	0.729213	0.730114	0.730114	0.730545	0.730459	0.729689	0.729693	0.729653	0.729846	0.729846	0.729647	0.729647	0.729808	0.72984	0.729652	0.729674	0.729844	0.730124
Listeria	grayi	NCTC10815T_GCF_900453005v1	0.730318	0.734244	0.732367	0.733589	0.733731	0.733732	0.733591	0.733879	0.733579	0.733687	0.733528	0.733385	0.73344	0.733587	0.733585	0.733588	0.73353	0.733245	0.732176	0.733331	0.732543	0.732529	0.732381	0.732531	0.732526	0.733331	0.733015	0.734166	0.733	0.731547	0.733486	0.733486	0.735811	0.736123	0.734415	0.734405	0.734257	0.734405	0.734415	0.734257	0.734257	0.734404	0.734405	0.734266	0.734264	0.734415	0.734533
Listeria	grayi-murrayi	FSL-F6-1183_T_GCF_000525895v1	0.727997	0.731385	0.731555	0.7307	0.730658	0.730549	0.730661	0.7307	0.730701	0.730682	0.731135	0.731135	0.731097	0.731125	0.730984	0.731126	0.731136	0.731029	0.730998	0.731196	0.730998	0.731136	0.731093	0.731137	0.731134	0.730841	0.731078	0.730684	0.730607	0.730204	0.731549	0.731549	0.73175	0.731785	0.731212	0.731207	0.731324	0.731484	0.731492	0.731357	0.731357	0.731489	0.731352	0.731332	0.731394	0.731409	0.731339
Listeria	grayi-murrayi	NCTC10812_T_GCF_900638015v1	0.729247	0.734997	0.734447	0.735059	0.734896	0.735059	0.735049	0.735058	0.735059	0.735414	0.735473	0.735123	0.735153	0.735467	0.735309	0.735468	0.735474	0.734768	0.733564	0.73547	0.734112	0.734869	0.73457	0.73414	0.734864	0.73588	0.734238	0.734883	0.733846	0.733103	0.734279	0.734279	0.736727	0.73644	0.734992	0.734853	0.734671	0.735003	0.735004	0.734847	0.734847	0.735006	0.734998	0.734672	0.734798	0.735135	0.735771
Brochothrix	campestris	GCF_000525915v1	0.706997	0.711423	0.710859	0.710943	0.711091	0.711305	0.711404	0.710954	0.710927	0.711638	0.711767	0.711077	0.711549	0.711811	0.711811	0.711811	0.711767	0.711866	0.712424	0.712416	0.7124	0.712403	0.712213	0.712409	0.712398	0.712954	0.712276	0.711787	0.711486	0.710229	0.713232	0.713232	0.714636	0.714428	0.712782	0.712552	0.712215	0.712915	0.713065	0.712197	0.712197	0.71304	0.712402	0.712364	0.712611	0.712933	0.713307
Brochothrix	thermosphacta	GCF_000620985v1	0.705728	0.709771	0.708828	0.709396	0.709396	0.709396	0.709396	0.709396	0.709393	0.709399	0.709503	0.7095	0.709503	0.709503	0.7095	0.709503	0.709503	0.709361	0.710235	0.710598	0.710232	0.71023	0.710444	0.710235	0.710224	0.709603	0.708862	0.707869	0.706305	0.706288	0.709223	0.709223	0.709944	0.710811	0.709656	0.709636	0.709865	0.709848	0.709885	0.709636	0.709626	0.70985	0.709626	0.709885	0.709855	0.709652	0.710685
Brochothrix	thermosphacta	GCF_001715655v1	0.706932	0.711851	0.711439	0.710694	0.710641	0.711586	0.711531	0.710697	0.710692	0.711589	0.711879	0.710979	0.711822	0.711875	0.711875	0.711875	0.711879	0.712189	0.710864	0.711816	0.711345	0.711348	0.711287	0.711348	0.711348	0.710725	0.712375	0.709511	0.709352	0.710512	0.712512	0.712512	0.713544	0.712407	0.712261	0.71134	0.711277	0.711511	0.711511	0.71134	0.71134	0.711511	0.71134	0.711277	0.712162	0.712261	0.714295
Arthrobacter	sp.	utks20041	0.75449	0.766393	0.780037	0.76747	0.76747	0.76747	0.76747	0.76747	0.76747	0.76747	0.771543	0.771543	0.771543	0.771543	0.771543	0.771543	0.771543	0.771543	0.78288	0.771543	0.768487	0.77092	0.771543	0.767863	0.771543	0.771543	0.776993	0.771543	0.781067	0.76242	0.742505	0.742505	0.770593	0.770593	0.786975	0.786975	0.786975	0.786975	0.786975	0.786975	0.786975	0.786975	0.786975	0.786975	0.786975	0.786975	0.772167
Arthrobacter	sp.	utks20042	0.70919	0.764237	0.75795	0.7646	0.7646	0.7646	0.7646	0.7646	0.7646	0.7646	0.76526	0.76526	0.76526	0.76526	0.76526	0.76526	0.76526	0.793295	0.80271	0.76526	0.793295	0.792795	0.793295	0.792795	0.793295	0.76526	0.7646	0.764853	0.764853	0.786785	0.792795	0.792795	0.764927	0.764927	0.771537	0.771537	0.771537	0.771537	0.771537	0.771537	0.771537	0.771537	0.771537	0.771537	0.771537	0.771537	0.765547
Bacillus	mycoides	utks20016	0.707823	0.709691	0.710772	0.711466	0.711423	0.711423	0.711466	0.711423	0.711462	0.711469	0.710842	0.710842	0.71075	0.710801	0.710801	0.710801	0.710842	0.710554	0.710956	0.711416	0.711419	0.711474	0.711422	0.711436	0.711609	0.711719	0.711076	0.709056	0.709685	0.709748	0.710695	0.710695	0.711327	0.711322	0.711269	0.711269	0.711266	0.711224	0.711224	0.711311	0.711311	0.711266	0.711269	0.711266	0.711224	0.711269	0.709464
Bacillus	mycoides	utks20035	0.708169	0.708549	0.708949	0.708913	0.708913	0.709061	0.709061	0.70891	0.708907	0.709022	0.708992	0.708885	0.709036	0.708992	0.708992	0.708992	0.708992	0.709205	0.708167	0.70864	0.708642	0.708656	0.708689	0.708658	0.708645	0.709555	0.708864	0.708506	0.708419	0.707057	0.709198	0.709198	0.709903	0.710006	0.710225	0.710222	0.710118	0.710225	0.710222	0.710115	0.710115	0.710222	0.710225	0.710115	0.710225	0.710222	0.709458
Bacillus	mycoides	utks20036	0.708453	0.710226	0.71071	0.710941	0.710893	0.710893	0.710937	0.710893	0.710938	0.710941	0.711155	0.711155	0.711111	0.711115	0.711115	0.711115	0.711159	0.711309	0.710839	0.711085	0.711088	0.711335	0.71109	0.711104	0.711264	0.709969	0.710132	0.710573	0.709302	0.709223	0.710896	0.710896	0.711741	0.711713	0.711566	0.711566	0.711844	0.711566	0.711566	0.711844	0.711844	0.711844	0.711566	0.711844	0.711566	0.711566	0.711243
Bacillus	mycoides	utks20037	0.707346	0.710695	0.710003	0.710735	0.710735	0.710633	0.710633	0.710633	0.71063	0.710637	0.711094	0.711096	0.711152	0.711096	0.711094	0.711096	0.711096	0.710826	0.710664	0.711184	0.711187	0.711202	0.71119	0.711205	0.71119	0.711387	0.710759	0.710928	0.710335	0.71052	0.71041	0.71041	0.711212	0.711778	0.710653	0.710653	0.71071	0.71071	0.71071	0.710653	0.710653	0.71071	0.710653	0.71071	0.71071	0.710653	0.709853
Bacillus	mycoides	utks20052	0.707506	0.709471	0.708991	0.709305	0.709453	0.709384	0.709375	0.709384	0.709302	0.709308	0.710138	0.710138	0.710286	0.710217	0.710217	0.710217	0.710138	0.710115	0.707919	0.708389	0.708389	0.708405	0.708464	0.708405	0.708397	0.708968	0.710057	0.710084	0.709756	0.708976	0.708861	0.708861	0.709173	0.709813	0.709783	0.709783	0.709869	0.709869	0.709869	0.709783	0.709783	0.709869	0.709783	0.709869	0.709869	0.709783	0.709879
Bacillus	mycoides	utks20051	0.708098	0.711006	0.710811	0.709248	0.709248	0.709248	0.709248	0.709256	0.709236	0.709247	0.709472	0.709336	0.709538	0.709336	0.709488	0.709336	0.709327	0.710452	0.70888	0.709347	0.709351	0.709363	0.709352	0.709368	0.709352	0.710302	0.709493	0.708907	0.708473	0.708536	0.710143	0.710143	0.711473	0.711697	0.711929	0.711929	0.711983	0.71198	0.71198	0.711933	0.711933	0.711983	0.711929	0.711983	0.71198	0.711929	0.710782
Glutamicibacter	sp.	utks20005	0.68774	0.691835	0.687447	0.70544	0.70544	0.70544	0.70544	0.70544	0.70544	0.70544	0.698004	0.698004	0.698004	0.698004	0.698004	0.698004	0.698004	0.6985	0.65733	0.697858	0.685148	0.69723	0.697858	0.684362	0.697858	0.697518	0.703624	0.706898	0.712218	0.711933	0.676064	0.676064	0.68474	0.684874	0.66951	0.66951	0.66951	0.66951	0.66951	0.66951	0.66951	0.66951	0.66951	0.66951	0.66951	0.66951	0.698824
Glutamicibacter	sp.	utks20040	0.74846	0.781655	0.791855	0.78215	0.78215	0.78215	0.78215	0.78215	0.78215	0.78215	0.78215	0.78215	0.78215	0.78215	0.78215	0.78215	0.78215	0.78215	0.81584	0.78215	0.81584	0.78215	0.78215	0.81584	0.78215	0.78215	0.79405	0.78215	0.79405	0.77226	0.74206	0.74206	0.78114	0.78114	0.78114	0.78114	0.78114	0.78114	0.78114	0.78114	0.78114	0.78114	0.78114	0.78114	0.78114	0.78114	0.781635
Glutamicibacter	sp.	utks20060	0.697085	0.717568	0.722145	0.718125	0.718125	0.718125	0.718125	0.718125	0.718125	0.718125	0.718125	0.718125	0.718125	0.718125	0.718125	0.718125	0.718125	0.7181	0.70777	0.717943	0.70777	0.717943	0.717943	0.70777	0.717943	0.71784	0.72379	0.718647	0.724027	0.693043	0.68269	0.68269	0.716813	0.717175	0.717073	0.717073	0.717073	0.717073	0.717073	0.717073	0.717073	0.717073	0.717073	0.717073	0.717073	0.717073	0.71839
Lysinbacillus	fusiformis	utks20045	0.702139	0.706348	0.70648	0.707564	0.707569	0.707569	0.707564	0.707569	0.70756	0.70756	0.706452	0.706452	0.706458	0.706458	0.706458	0.706458	0.706452	0.706738	0.70587	0.706704	0.70587	0.70587	0.70587	0.70587	0.70587	0.708461	0.70674	0.706757	0.706112	0.705575	0.705855	0.705855	0.706903	0.707381	0.707366	0.707366	0.707366	0.707366	0.707366	0.707366	0.707366	0.707366	0.707366	0.707366	0.707366	0.707366	0.707463
Lysinbacillus	sp.	utks20013	0.708257	0.706805	0.705556	0.707685	0.707685	0.707685	0.707685	0.707685	0.707681	0.707676	0.708147	0.708147	0.708147	0.708038	0.708038	0.708038	0.708038	0.708187	0.707471	0.707502	0.707668	0.707401	0.707409	0.707668	0.707668	0.709209	0.707996	0.708042	0.708229	0.707667	0.707853	0.707853	0.707104	0.708101	0.707781	0.707781	0.707781	0.707781	0.707781	0.707781	0.707781	0.707781	0.707781	0.707781	0.707781	0.707781	0.707693
Lysinbacillus	sp.	utks20046	0.705936	0.711168	0.709529	0.710639	0.710642	0.710642	0.710639	0.710607	0.710634	0.710603	0.710236	0.710268	0.710239	0.710272	0.710239	0.710585	0.710268	0.710095	0.708658	0.710074	0.709262	0.709259	0.709262	0.709262	0.709262	0.710407	0.709318	0.711306	0.709642	0.70884	0.711172	0.711172	0.712968	0.712181	0.712522	0.712522	0.712522	0.712522	0.712522	0.712522	0.712522	0.712522	0.712522	0.712522	0.712522	0.712522	0.711645
Lysinbacillus	sp.	utks20047	0.705519	0.710888	0.710015	0.708773	0.708338	0.708777	0.708334	0.708744	0.708769	0.708736	0.710191	0.710222	0.709764	0.710226	0.710195	0.710226	0.710222	0.709288	0.708751	0.710082	0.709326	0.709322	0.708892	0.709326	0.709326	0.710712	0.709755	0.709897	0.709835	0.70889	0.709455	0.709455	0.71049	0.709968	0.71043	0.71043	0.709989	0.71043	0.71043	0.71043	0.71043	0.71043	0.71043	0.709989	0.709989	0.71043	0.712146
Lysinbacillus	sp.	utks20048	0.704181	0.709275	0.708856	0.708858	0.708851	0.708851	0.708858	0.708851	0.708854	0.708858	0.709573	0.709573	0.709569	0.709569	0.709569	0.709569	0.709573	0.707814	0.707625	0.70913	0.70827	0.709136	0.70913	0.70827	0.70913	0.708806	0.708711	0.707959	0.707852	0.708715	0.707309	0.707309	0.709541	0.70965	0.709317	0.709313	0.709313	0.709317	0.709313	0.709308	0.709308	0.709308	0.709317	0.709308	0.709317	0.709313	0.70815
Lysinbacillus	sp.	utks20049	0.707517	0.711166	0.709988	0.710657	0.710661	0.710661	0.710657	0.710661	0.710653	0.710657	0.71078	0.71078	0.71078	0.71078	0.71078	0.71078	0.71078	0.70983	0.708264	0.709719	0.708887	0.709724	0.709719	0.708887	0.709719	0.709688	0.710499	0.709606	0.710193	0.709867	0.709797	0.709797	0.711112	0.711779	0.711455	0.711451	0.711702	0.711455	0.711451	0.711697	0.711697	0.711697	0.711455	0.711697	0.711455	0.711451	0.710437
Lysinbacillus	sp.	utks20053	0.706163	0.707944	0.707754	0.707978	0.707983	0.707983	0.707983	0.707983	0.707975	0.707978	0.708637	0.708637	0.708637	0.708637	0.708637	0.708637	0.708637	0.708677	0.707492	0.708098	0.708102	0.708098	0.708098	0.708102	0.708098	0.708337	0.707719	0.709425	0.708173	0.707629	0.708886	0.708886	0.709477	0.708984	0.709175	0.709175	0.709175	0.709175	0.709175	0.709175	0.709175	0.709175	0.709175	0.709175	0.709175	0.709175	0.7081
Lysinbacillus	sp.	utks20054	0.706202	0.708707	0.708985	0.708288	0.708288	0.708288	0.708288	0.708288	0.708284	0.708284	0.7093	0.7093	0.7093	0.7093	0.7093	0.7093	0.7093	0.709525	0.708533	0.709163	0.709163	0.709163	0.709163	0.709163	0.709163	0.708582	0.708605	0.708655	0.709077	0.708401	0.709963	0.709963	0.710699	0.710085	0.711051	0.711051	0.711051	0.711051	0.711051	0.711051	0.711051	0.711051	0.711051	0.711051	0.711051	0.711051	0.709019
Mycobacterium	sp.	utks20044	0.77457	0.78226	0.77729	0.782225	0.782225	0.782225	0.782225	0.782225	0.782225	0.782225	0.782225	0.782225	0.782225	0.782225	0.782225	0.782225	0.782225	0.786935	0.79095	0.782225	0.79095	0.786935	0.786935	0.79095	0.786935	0.782225	0.78357	0.78276	0.78412	0.77928	0.7951	0.7951	0.78362	0.78362	0.78362	0.78362	0.78362	0.78362	0.78362	0.78362	0.78362	0.78362	0.78362	0.78362	0.78362	0.78362	0.78357
Niallia	sp.	utks20010	0.70313	0.70666	0.706667	0.706741	0.70672	0.706451	0.70672	0.706741	0.706737	0.706745	0.706931	0.706931	0.70691	0.706931	0.706644	0.706931	0.706931	0.706565	0.705805	0.707016	0.706385	0.706401	0.706369	0.706401	0.70639	0.707131	0.706338	0.705694	0.705319	0.704134	0.705279	0.705279	0.705112	0.705802	0.704432	0.704432	0.704685	0.704682	0.704682	0.704704	0.704704	0.704685	0.704701	0.704685	0.704682	0.704701	0.705403
Niallia	sp.	utks20011	0.701166	0.707086	0.706187	0.707129	0.707094	0.70705	0.707094	0.707129	0.707125	0.707129	0.706422	0.706422	0.706389	0.706422	0.706346	0.706422	0.706422	0.706775	0.7049	0.706075	0.705465	0.70548	0.705436	0.70548	0.70547	0.706623	0.705983	0.70547	0.705855	0.703968	0.705409	0.705409	0.70691	0.707031	0.704886	0.704886	0.705337	0.705371	0.705371	0.705371	0.705371	0.705371	0.705371	0.705337	0.705337	0.705371	0.704159
Niallia	sp.	utks20012	0.701646	0.706117	0.706494	0.706551	0.706551	0.706551	0.706551	0.706551	0.706548	0.706556	0.706012	0.706012	0.706012	0.705999	0.705999	0.705999	0.705999	0.705858	0.704501	0.705701	0.705078	0.705093	0.705083	0.705093	0.705083	0.705563	0.705938	0.705139	0.705897	0.703697	0.705374	0.705374	0.706596	0.706098	0.704823	0.704823	0.704827	0.704823	0.704823	0.704827	0.704827	0.704827	0.704823	0.704827	0.704823	0.704823	0.703937
Niallia	sp.	utks20068	0.700784	0.705022	0.705941	0.704622	0.704622	0.704622	0.704622	0.704622	0.704618	0.704628	0.704183	0.704183	0.704183	0.70417	0.70417	0.70417	0.70417	0.70461	0.703415	0.704688	0.704027	0.704043	0.704032	0.704043	0.704032	0.704088	0.703746	0.703519	0.703993	0.701555	0.702547	0.702547	0.703241	0.703274	0.702155	0.702155	0.702155	0.702155	0.702155	0.702155	0.702155	0.702155	0.702155	0.702155	0.702155	0.702155	0.703695
Niallia	sp.	utks20069	0.701762	0.705651	0.705571	0.705051	0.70503	0.704753	0.70503	0.705051	0.705047	0.705049	0.704416	0.704416	0.704395	0.704404	0.704111	0.704404	0.704404	0.705358	0.703776	0.70503	0.704379	0.704395	0.704363	0.704395	0.704384	0.704709	0.704804	0.703409	0.704198	0.701456	0.702576	0.702576	0.703368	0.703433	0.701533	0.701533	0.701791	0.701791	0.701791	0.701809	0.701809	0.701791	0.701809	0.701791	0.701791	0.701809	0.704073
Niallia	sp.	utks20034	0.701439	0.705896	0.70647	0.705681	0.705681	0.705388	0.705681	0.705681	0.705677	0.705686	0.70565	0.70565	0.70565	0.70565	0.705364	0.70565	0.70565	0.706071	0.704318	0.705519	0.704895	0.704911	0.704901	0.704911	0.704901	0.705389	0.70517	0.704081	0.704984	0.702636	0.704303	0.704303	0.705064	0.705198	0.703463	0.703463	0.703734	0.703734	0.703734	0.703734	0.703734	0.703734	0.703734	0.703734	0.703734	0.703734	0.705541
Niallia	sp.	utks20055	0.701687	0.705979	0.706372	0.705125	0.705089	0.70449	0.705089	0.705125	0.705121	0.705126	0.705266	0.705266	0.705232	0.705266	0.704636	0.705266	0.705266	0.704518	0.70351	0.704588	0.704091	0.704106	0.704061	0.704107	0.704097	0.703914	0.704487	0.703522	0.703245	0.702692	0.703533	0.703533	0.704016	0.704532	0.702144	0.702144	0.702707	0.702707	0.702707	0.702739	0.702739	0.702707	0.702739	0.702707	0.702707	0.702739	0.703683
Niallia	sp.	utks20070	0.700876	0.705773	0.705384	0.703906	0.703886	0.703392	0.703886	0.703906	0.703902	0.703911	0.704489	0.704489	0.704469	0.704489	0.703975	0.704489	0.704489	0.704294	0.703062	0.704115	0.703631	0.703642	0.703616	0.703646	0.703636	0.703348	0.703923	0.703099	0.703452	0.702538	0.702649	0.702649	0.703617	0.70438	0.701942	0.701942	0.702417	0.702421	0.702421	0.702435	0.702435	0.702417	0.702439	0.702417	0.702421	0.702439	0.704002
Staphylococcus	epidermidis	utks20050	0.696955	0.702289	0.702596	0.701998	0.701998	0.702556	0.702556	0.701998	0.701998	0.702556	0.702374	0.701819	0.702268	0.702268	0.702268	0.702268	0.702374	0.700786	0.700796	0.702568	0.701644	0.702657	0.702638	0.701664	0.702638	0.701545	0.702087	0.702578	0.701971	0.700296	0.70185	0.70185	0.70216	0.702679	0.702341	0.701747	0.701747	0.701747	0.701747	0.701747	0.701747	0.701747	0.701747	0.701747	0.702295	0.702341	0.704327
Vagococcus	sp.	utks20039	0.69933	0.703871	0.701777	0.703678	0.703917	0.703693	0.703456	0.703693	0.703452	0.703456	0.702948	0.702948	0.702948	0.702948	0.702948	0.702948	0.702948	0.703217	0.703162	0.703774	0.703162	0.703158	0.703158	0.703158	0.703162	0.7019	0.703283	0.702845	0.702576	0.701425	0.703017	0.703017	0.70392	0.703511	0.704555	0.704555	0.704555	0.704555	0.704555	0.704555	0.704555	0.704555	0.704555	0.704555	0.704555	0.704558	0.703119
[truncated: 106 more columns]

## Sheet: Table_S5
Table S5. Summary of features of genomes of Listeria spp. isolated from soil samples at different altitudes in the Nantahala National Forest*
Isolate or representative strain	Species	Sampling altitude (ft)	No. Contigs	Total length (bp)	GC content (%)	Completeness (%)	Contamination (%)	Other identical isolates
UTK S2-0001	Listeria cossartiae subsp. cayugensis	1500	10	2859587	38.62	99.17	0.55	UTK S2-0002 UTK S2-0003 UTK S2-0018
UTK S2-0007a	Listeria swaminathanii	1500	11	2820687	38.59	99.17	0	UTK S2-0008 UTK S2-0009 UTK S2-0026 UTK S2-0027 UTK S2-0028 UTK S2-0029 UTK S2-0043 UTK S2-0063 UTK S2-0064
UTK S2-0071a	Listeria swaminathanii	4500	11	2820713	38.59	99.17	0	UTK S2-0017
UTK S2-0014	Listeria marthii	2500	9	2776380	38.62	99.45	0.83	—
UTK S2-0015	Listeria booriae	3500	55	3969179	41.57	96.69	1.1	—
UTK S2-0019	Listeria cossartiae subsp. cayugensis	1500	10	2859380	38.62	99.17	0.55	—
UTK S2-0020	Listeria cossartiae subsp. cayugensis	1500	10	2859285	38.62	99.17	0.55	—
UTK S2-0031	Listeria cossartiae subsp. cayugensis	2500	9	2732998	38.72	99.17	0.55	—
UTK S2-0038	Listeria cossartiae subsp. cayugensis	1500	8	2732291	38.71	99.17	0.55	—
UTK S2-0058	Listeria monocytogenes	1500	14	2843579	37.91	99.45	0	—
UTK S2-0059	Listeria monocytogenes	1500	14	2843947	37.91	99.45	0	UTK S2-0021 UTK S2-0056 UTK S2-0057
UTK S2-0061	Listeria cossartiae subsp. cayugensis	1500	10	2728973	38.75	99.45	0.55	UTK S2-0004 UTK S2-0006 UTK S2-0022 UTK S2-0023 UTK S2-0024 UTK S2-0025
UTK S2-0062	Listeria monocytogenes	1500	14	2925490	37.82	99.45	0	—
UTK S2-0067	Listeria cossartiae subsp. cayugensis	2500	9	2733526	38.72	99.17	0.55	UTK S2-0030 UTK S2-0032 UTK S2-0033 UTK S2-0065 UTK S2-0066
UTK S2-0072	Listeria cossartiae subsp. cayugensis	4500	9	2745156	38.71	99.17	0.55	—
*The Listeria isolates selected as representatives for each group of identical isolates were based on the BLASTN results obtained from Geneious Prime. If a genome of an isolate could be aligned by metagenomic reads, it was selected as the representative isolate for a group of identical isolates. If there was no isolate that could be aligned from metagenomic reads, the isolate with the smallest nu…
a These two groups of isolates were identical (> 99.99% ANI and hqSNP distance of 0), and constitute a single unique strain based on genomics. However, two were selected as representative, as they were isolated from different samples.

## Sheet: Table_S6
Table S6. Summary of raw and processed sequences of metagenomes isolated from soil samples at different altitudes in the Nantahala National Forest
Sample	Sampling altitude (ft)	Total number of bases	Number of sequences	Mean GC content	DRISEE error	QC passed reads (% of total reads)	Predicted protein features	Predicted rRNA features
1500A	1500	4458724630	30693922	63 ± 8%	0.02853	0.7927	21346196	100226
1500B	1500	5077763204	35210268	64 ± 8%	0.00652	0.762	23338988	124544
1500C	1500	4206087509	29403578	60 ± 11%	0.04733	0.7746	19182845	107779
2500A	2500	4717239687	32708202	62 ± 8%	0.03332	0.7585	21246860	107930
2500B	2500	5061958651	35292010	64 ± 9%	0.04053	0.761	23228981	127058
2500C	2500	5326361201	36714080	61 ± 9%	0.00723	0.7541	23736050	124146
3500A	3500	4706311427	32518686	61 ± 9%	0.03621	0.7708	21353053	99706
3500B	3500	5529929864	38526466	61 ± 10%	0.02967	0.7424	24030143	142041
3500C	3500	5203513449	36082306	61 ± 9%	0.00808	0.7503	23203152	124986
4500A	4500	4963430243	33330456	61 ± 8%	0.0263	0.7548	22199297	106899
4500B	4500	5554118891	38303780	62 ± 9%	0.02853	0.7608	24868873	132947
4500C	4500	3957001803	27565480	62 ± 9%	0.02539	0.7723	17994636	106278

## Sheet: Table_S7
Table S7. Metagenomic reads assigned by MG-RAST at the genus level.
Genus Assignment	1500A No.	1500A %	1500B No.	1500B %	1500C No.	1500C %	2500A No.	2500A %	2500B No.	2500B %	2500C No.	2500C %	3500A No.	3500A %	3500B No.	3500B %	3500C No.	3500C %	4500A No.	4500A %	4500B No.	4500B %	4500C No.	4500C %
Abiotrophia	420	2.43951e-05	531	2.81981e-05	355	2.55067e-05	512	3.36449e-05	481	2.69761e-05	380	1.65857e-05	358	1.78471e-05	418	2.28958e-05	345	1.75308e-05	312	1.6905e-05	371	1.7051e-05	320	2.12943e-05
Acaryochloris	10630	0.000617427	13006	0.000690669	9431	0.000677615	12182	0.000800512	13616	0.000763631	9837	0.000429351	8010	0.000399317	9573	0.000524357	9896	0.000502853	10518	0.000569893	9875	0.000453851	6627	0.000440992
Acetivibrio	2124	0.000123369	2493	0.000132388	1729	0.000124228	2186	0.000143648	2417	0.000135553	1450	6.32875e-05	1282	6.39107e-05	1642	8.99398e-05	1779	9.03977e-05	1504	8.14906e-05	1524	7.00425e-05	1074	7.14691e-05
Acetobacter	5184	0.000301105	5822	0.000309171	6104	0.000438571	7468	0.000490742	4985	0.000279576	10601	0.000462697	10177	0.000507347	11175	0.000612106	11357	0.000577092	10732	0.000581488	11847	0.000544484	8830	0.00058759
Acetohalobium	2361	0.000137135	3105	0.000164887	1949	0.000140035	3140	0.000206338	2839	0.000159221	1749	7.63378e-05	1311	6.53564e-05	1707	9.35002e-05	1608	8.17086e-05	1531	8.29536e-05	1559	7.16511e-05	1197	7.96541e-05
Acholeplasma	409	2.37561e-05	509	2.70299e-05	280	2.01179e-05	491	3.22649e-05	455	2.55179e-05	326	1.42288e-05	345	1.7199e-05	392	2.14716e-05	361	1.83438e-05	326	1.76635e-05	398	1.82919e-05	281	1.86991e-05
Achromobacter	41145	0.00238984	36027	0.00191317	27113	0.00194806	32544	0.00213855	46739	0.00262128	27400	0.00119592	23522	0.00117263	24940	0.00136608	33675	0.00171115	26732	0.00144841	28725	0.00132019	19979	0.0013295
Acidaminococcus	2442	0.00014184	3086	0.000163878	1901	0.000136586	3513	0.000230849	2910	0.000163203	1943	8.48052e-05	1478	7.36817e-05	1905	0.000104346	1837	9.33449e-05	1595	8.64212e-05	1725	7.92803e-05	1356	9.02347e-05
Acidimicrobium	19301	0.00112107	23549	0.00125054	13628	0.000979168	16593	0.00109037	21857	0.00122581	27000	0.00117846	29680	0.00147962	38046	0.00208395	21974	0.00111658	23075	0.00125026	38048	0.00174867	32183	0.00214161
Acidiphilium	32009	0.00185919	34829	0.00184955	37058	0.00266261	45746	0.00300609	32467	0.00182086	63492	0.00277121	59143	0.00294842	63908	0.00350053	66346	0.00337129	68250	0.00369796	74630	0.00342997	50894	0.00338673
Acidithiobacillus	14685	0.000852956	16041	0.000851839	15466	0.00111123	22330	0.00146736	17833	0.00100013	19300	0.000842378	19143	0.000954323	21847	0.00119666	19880	0.00101018	22446	0.00121618	23622	0.00108566	15744	0.00104768
Acidobacterium	82047	0.00476557	105985	0.00562821	168563	0.0121112	300249	0.0197302	74888	0.00419997	488099	0.0213038	580664	0.0289474	617215	0.0338077	392372	0.0199379	353192	0.0191369	482521	0.0221765	491567	0.0327112
Acidothermus	31269	0.00181621	45262	0.00240359	31067	0.00223216	29609	0.00194569	31080	0.00174307	60916	0.00265877	57660	0.00287448	76151	0.00417114	45125	0.00229297	54134	0.00293312	76484	0.00351518	66989	0.00445777
Acidovorax	73461	0.00426687	73871	0.00392283	49795	0.00357776	67277	0.00442095	111942	0.00627808	41936	0.00183036	36276	0.00180844	39331	0.00215434	54493	0.002769	39098	0.00211843	42214	0.00194014	31353	0.00208638
Acinetobacter	37453	0.0021754	37753	0.00200483	26817	0.00192679	34106	0.0022412	44133	0.00247513	30837	0.00134593	30984	0.00154462	35372	0.00193749	36531	0.00185628	28143	0.00152486	33245	0.00152793	26713	0.00177761
Actinobacillus	9422	0.000547262	9368	0.000497477	6815	0.000489656	8757	0.000575446	10972	0.000615347	7996	0.000348998	7611	0.000379426	8904	0.000487713	8769	0.000445586	6486	0.000351428	8347	0.000383625	6653	0.000442722
Actinomyces	7262	0.000421802	10058	0.000534118	4989	0.000358458	4428	0.000290976	8568	0.000480522	6690	0.000291995	6085	0.000303351	7799	0.000427187	5718	0.000290553	5635	0.000305319	8027	0.000368918	6679	0.000444452
Actinosynnema	28565	0.00165915	38327	0.00203531	21289	0.00152961	14580	0.00095809	32185	0.00180504	36310	0.00158481	26597	0.00132592	33106	0.00181337	24295	0.00123452	23983	0.00129946	36509	0.00167794	30372	0.0020211
Aerococcus	293	1.70185e-05	452	2.40029e-05	257	1.84654e-05	338	2.22109e-05	401	2.24894e-05	227	9.90776e-06	212	1.05687e-05	272	1.48987e-05	247	1.2551e-05	245	1.32747e-05	253	1.16278e-05	192	1.27766e-05
Aeromicrobium	11350	0.000659247	23624	0.00125453	5953	0.000427721	3369	0.000221386	13995	0.000784887	6764	0.000295225	5809	0.000289592	7029	0.00038501	5296	0.00026911	4918	0.00026647	7447	0.000342261	6527	0.000434338
Aeromonas	10314	0.000599073	10333	0.000548722	7605	0.000546417	9519	0.000625519	12982	0.000728074	8545	0.00037296	8692	0.000433316	9731	0.000533011	9722	0.000494012	7976	0.00043216	9503	0.000436754	7595	0.000505407
Afipia	46247	0.00268619	36963	0.00196288	37273	0.00267805	33139	0.00217765	30881	0.00173191	45640	0.00199203	34665	0.00172813	33474	0.00183352	59667	0.00303191	48329	0.00261859	50663	0.00232845	28268	0.00188109
Aggregatibacter	1049	6.09296e-05	1038	5.51218e-05	758	5.44621e-05	1059	6.95897e-05	1304	7.31327e-05	921	4.01985e-05	937	4.67116e-05	1179	6.45792e-05	1080	5.48789e-05	842	4.56218e-05	1103	5.06935e-05	847	5.63634e-05
Agrobacterium	74825	0.0043461	62210	0.00330359	54310	0.00390216	54364	0.0035724	77393	0.00434046	60591	0.00264459	62679	0.00312469	63647	0.00348624	76038	0.00386378	69571	0.00376954	78723	0.00361808	51714	0.00344129
Ahrensia	7441	0.000432199	6208	0.000329669	4620	0.000331946	4614	0.000303198	8529	0.000478335	4281	0.000186851	4704	0.000234505	4861	0.000266259	6160	0.000313013	5439	0.000294699	6176	0.000283847	3842	0.000255665
Akkermansia	8075	0.000469024	8263	0.000438797	7211	0.000518108	6551	0.000430484	8399	0.000471044	7119	0.00031072	6270	0.000312574	8797	0.000481852	8235	0.000418452	7328	0.00039705	7009	0.000322131	5810	0.000386625
Albidiferax	30733	0.00178508	31162	0.00165482	21904	0.0015738	32237	0.00211838	47307	0.00265314	20363	0.000888774	20035	0.000998791	21323	0.00116796	26481	0.0013456	19611	0.00106257	21833	0.00100344	15952	0.00106152
Alcanivorax	11699	0.000679519	11265	0.000598215	7575	0.000544262	9316	0.000612179	14205	0.000796664	8652	0.00037763	8602	0.00042883	9642	0.000528136	9707	0.00049325	7370	0.000399326	9150	0.000420531	7505	0.000499418
Algoriphagus	12203	0.000708793	10608	0.000563326	6455	0.00046379	5967	0.000392107	13229	0.000741927	4236	0.000184887	3930	0.00019592	4341	0.000237776	5843	0.000296905	3750	0.000203185	4312	0.000198178	3753	0.000249742
Alicycliphilus	13429	0.000780003	12520	0.00066486	8409	0.000604184	10986	0.000721919	18767	0.00105252	7300	0.00031862	6147	0.000306442	6448	0.000353186	9511	0.00048329	7149	0.000387351	7477	0.00034364	5252	0.000349493
Alicyclobacillus	9504	0.000552025	12274	0.000651797	8558	0.00061489	14176	0.000931543	10841	0.000608	10807	0.000471688	8632	0.000430325	10688	0.00058543	9137	0.000464286	8974	0.000486235	10889	0.000500454	8153	0.000542539
Aliivibrio	3832	0.000222576	3566	0.000189368	2629	0.000188893	2908	0.000191092	4230	0.000237233	2896	0.0001264	3005	0.000149806	3425	0.000187603	3371	0.000171293	3000	0.000162548	3377	0.000155206	2651	0.00017641
Alistipes	1033	6.00002e-05	1094	5.80956e-05	628	4.51216e-05	733	4.81674e-05	1272	7.1338e-05	585	2.55332e-05	527	2.62722e-05	715	3.91638e-05	714	3.62811e-05	505	2.73622e-05	644	2.9598e-05	576	3.83298e-05
Alkalilimnicola	17122	0.000994505	15241	0.000809356	11772	0.000845815	16009	0.00105199	20986	0.00117697	14207	0.000620086	15193	0.000757406	17380	0.000951982	16538	0.000840359	13001	0.000704428	16134	0.000741513	13212	0.000879189
Alkaliphilus	8839	0.0005134	11072	0.000587966	7161	0.000514516	10348	0.000679995	10481	0.00058781	6759	0.000295007	5680	0.000283161	6576	0.000360197	6868	0.000348989	6541	0.000354408	7016	0.000322453	5203	0.000346232
Allochromatium	10675	0.000620041	9618	0.000510753	7532	0.000541172	9705	0.000637741	13582	0.000761724	8800	0.00038409	9615	0.00047933	10786	0.000590798	10472	0.000532122	8073	0.000437416	9900	0.000455	8184	0.000544602
Alteromonas	5046	0.000293089	4966	0.000263714	3213	0.000230853	4378	0.00028769	6115	0.00034295	3843	0.000167734	3732	0.000186049	4245	0.000232518	4354	0.000221243	3306	0.000179128	4056	0.000186412	3105	0.000206621
Aminobacterium	1690	9.81611e-05	1969	0.000104561	1285	9.23269e-05	1989	0.000130702	2051	0.000115027	1125	4.91024e-05	888	4.42688e-05	1140	6.2443e-05	1170	5.94521e-05	1160	6.28518e-05	1196	5.49677e-05	820	5.45667e-05
Aminomonas	1926	0.000111869	2333	0.000123891	1618	0.000116253	2295	0.000150811	2396	0.000134376	1341	5.853e-05	1292	6.44092e-05	1731	9.48148e-05	1629	8.27757e-05	1348	7.30381e-05	1651	7.58793e-05	1064	7.08036e-05
Ammonifex	5201	0.000302092	6796	0.000360894	4581	0.000329144	8623	0.00056664	6600	0.00037015	4134	0.000180435	3286	0.000163815	4285	0.000234709	3982	0.000202341	3989	0.000216134	4102	0.000188526	2870	0.000190983
Amycolatopsis	43660	0.00253592	58939	0.00312989	41000	0.00294584	30643	0.00201363	40703	0.00228276	75951	0.003315	61742	0.00307798	76802	0.0042068	51484	0.0026161	58585	0.00317429	81751	0.00375725	71633	0.0047668
Anabaena	24700	0.00143466	31042	0.00164845	20425	0.00146753	27780	0.0018255	31803	0.00178362	22917	0.00100025	18750	0.000934731	22357	0.00122459	22410	0.00113874	23024	0.0012475	22174	0.00101911	15484	0.00103038
Anaerobaculum	2017	0.000117154	2556	0.000135733	1863	0.000133856	3148	0.000206863	2575	0.000144415	1635	7.13621e-05	1327	6.6154e-05	1680	9.20213e-05	1606	8.1607e-05	1695	9.18395e-05	1776	8.16243e-05	1168	7.77243e-05
Anaerococcus	1064	6.18008e-05	1387	7.3655e-05	947	6.80417e-05	1327	8.72007e-05	1385	7.76755e-05	781	3.40879e-05	666	3.32016e-05	847	4.63941e-05	886	4.5021e-05	660	3.57605e-05	862	3.96172e-05	648	4.3121e-05
Anaerofustis	468	2.71831e-05	532	2.82512e-05	315	2.26327e-05	515	3.3842e-05	510	2.86025e-05	339	1.47962e-05	285	1.42079e-05	418	2.28958e-05	391	1.98682e-05	357	1.93432e-05	360	1.65455e-05	297	1.97638e-05
Anaeromyxobacter	125656	0.00729854	149833	0.00795671	99314	0.00713568	156434	0.0102797	171986	0.00964555	90179	0.003936	78754	0.00392607	95764	0.00524543	103778	0.00527335	90240	0.00488944	97958	0.00450211	70354	0.00468169
Anaerostipes	512	2.97387e-05	634	3.36678e-05	343	2.46445e-05	529	3.4762e-05	561	3.14628e-05	345	1.50581e-05	300	1.49557e-05	412	2.25671e-05	354	1.79881e-05	324	1.75552e-05	347	1.5948e-05	278	1.84994e-05
Anaerotruncus	1412	8.20139e-05	1567	8.32137e-05	1084	7.78851e-05	1564	0.000102775	1531	8.58636e-05	1156	5.04554e-05	950	4.73597e-05	1186	6.49626e-05	1145	5.81818e-05	1059	5.73794e-05	1212	5.57031e-05	897	5.96906e-05
Anaplasma	1825	0.000106002	2084	0.000110668	1424	0.000102314	1939	0.000127417	1987	0.000111438	1453	6.34184e-05	1370	6.82977e-05	1752	9.5965e-05	1524	7.74402e-05	1249	6.76741e-05	1491	6.85258e-05	1222	8.13177e-05
Anoxybacillus	2741	0.000159207	3825	0.000203122	2177	0.000156417	3515	0.00023098	3460	0.000194048	2312	0.000100911	1828	9.113e-05	2327	0.00012746	2108	0.000107115	2271	0.000123049	2279	0.000104742	1639	0.000109067
Aquifex	6670	0.000387417	8565	0.000454834	5824	0.000418453	9110	0.000598642	8004	0.000448891	5691	0.000248392	5113	0.000254895	6243	0.000341958	5881	0.000298836	5563	0.000301418	5986	0.000275114	4302	0.000286275
Arcanobacterium	1104	6.41242e-05	1560	8.2842e-05	691	4.96482e-05	690	4.53417e-05	1433	8.03675e-05	964	4.20753e-05	934	4.65621e-05	1059	5.80063e-05	843	4.2836e-05	763	4.13413e-05	1143	5.25318e-05	944	6.28182e-05
Arcobacter	2737	0.000158974	2977	0.00015809	1859	0.000133569	2547	0.00016737	3455	0.000193768	1959	8.55036e-05	1675	8.35026e-05	2079	0.000113876	2374	0.000120632	1765	9.56323e-05	2054	9.44011e-05	1566	0.000104209
Aromatoleum	28415	0.00165044	29831	0.00158414	25889	0.00186012	33474	0.00219967	40252	0.00225747	23695	0.0010342	23257	0.00115942	25553	0.00139965	29372	0.0014925	31953	0.0017313	29548	0.00135801	17934	0.00119341
Arthrobacter	53552	0.00311049	83924	0.00445669	35407	0.00254398	30262	0.0019886	89277	0.00500695	47019	0.00205222	40082	0.00199818	49653	0.00271972	38285	0.00194541	36092	0.00195556	51340	0.00235957	46203	0.00307457
Arthrospira	5175	0.000300582	6495	0.000344909	4425	0.000317935	5769	0.000379096	6648	0.000372842	4342	0.000189513	4106	0.000204694	4872	0.000266862	4703	0.000238977	4994	0.000270588	4997	0.00022966	3055	0.000203294
Asticcacaulis	9437	0.000548134	9351	0.000496574	6674	0.000479525	7855	0.000516173	11053	0.000619889	8908	0.000388803	8338	0.000415669	9310	0.000509951	10405	0.000528718	7420	0.000402035	9590	0.000440753	7477	0.000497555
Atopobium	2363	0.000137251	3088	0.000163985	1567	0.000112589	2197	0.000144371	2762	0.000154902	1429	6.23709e-05	1219	6.077e-05	1620	8.87348e-05	1468	7.45947e-05	1268	6.87035e-05	1620	7.44546e-05	1240	8.25155e-05
Aurantimonas	25737	0.00149489	21157	0.00112352	15981	0.00114823	15342	0.00100816	28187	0.00158082	15814	0.000690226	16833	0.000839164	17381	0.000952037	22250	0.00113061	20083	0.00108815	22286	0.00102426	13710	0.000912328
Avibacterium	0	0	0	0	0	0	0	0	1	5.60834e-08	0	0	0	0	0	0	0	0	0	0	0	0	0	0
Azoarcus	29951	0.00173966	28952	0.00153746	19891	0.00142916	27267	0.00179179	43558	0.00244288	18897	0.000824789	17505	0.000872665	19601	0.00107364	22941	0.00116572	16738	0.000906908	19358	0.000889686	14638	0.000974082
Azorhizobium	64987	0.00377467	52129	0.00276825	45803	0.00329093	43033	0.00282781	55641	0.00312053	48545	0.00211882	50047	0.00249496	52979	0.0029019	68423	0.00347683	61124	0.00331186	69137	0.00317751	40109	0.00266904
Azospirillum	38110	0.00221356	35407	0.00188025	35548	0.00255411	52901	0.00347626	40546	0.00227396	44265	0.00193201	37378	0.00186338	41236	0.00225868	47141	0.00239541	53619	0.00290522	47203	0.00216943	26877	0.00178852
Azotobacter	10336	0.000600351	9785	0.000519621	7889	0.000566823	9739	0.000639976	12401	0.00069549	9238	0.000403207	9160	0.000456647	10294	0.000563849	10521	0.000534612	9372	0.000507799	10144	0.000466214	7687	0.000511529
Bacillus	193713	0.0112515	246984	0.0131158	148571	0.0106748	201181	0.0132201	203153	0.0113935	159413	0.00695783	138695	0.00691427	164924	0.00903364	149690	0.00760632	156582	0.00848402	166402	0.00764777	126563	0.0084221
Bacteroides	54705	0.00317746	58909	0.00312829	38487	0.00276528	42317	0.00278076	62365	0.00349764	36933	0.001612	34350	0.00171243	39601	0.00216913	45287	0.0023012	31125	0.00168643	38584	0.00177331	33474	0.00222752
Bartonella	9749	0.000566256	8308	0.000441187	6102	0.000438427	6234	0.000409653	10841	0.000608	5733	0.000250226	6506	0.000324339	7140	0.00039109	8066	0.000409864	7602	0.000411896	8675	0.0003987	5101	0.000339445
Basfia	1328	7.71348e-05	1227	6.51584e-05	888	6.38026e-05	1219	8.01037e-05	1461	8.19378e-05	1060	4.62653e-05	1121	5.58844e-05	1237	6.77561e-05	1230	6.2501e-05	926	5.01731e-05	1208	5.55192e-05	933	6.20862e-05
Bdellovibrio	13015	0.000755956	14974	0.000795177	8735	0.000627607	10052	0.000660544	15258	0.00085572	9064	0.000395612	8559	0.000426686	10883	0.000596112	11740	0.000596554	7408	0.000401385	9312	0.000427976	6906	0.000459558
Beggiatoa	6652	0.000386371	6912	0.000367054	5189	0.000372828	6787	0.000445992	8179	0.000458706	5514	0.000240667	5494	0.000273889	6648	0.000364141	6283	0.000319263	5846	0.000316751	6378	0.00029313	4336	0.000288538
Beijerinckia	24883	0.00144529	22827	0.0012122	26229	0.00188455	26796	0.00176084	21346	0.00119716	36296	0.00158419	48327	0.00240921	46861	0.00256679	49730	0.00252697	56629	0.00306831	66094	0.00303766	37054	0.00246575
Bermanella	1779	0.00010333	1528	8.11427e-05	1165	8.37049e-05	1496	9.83061e-05	2162	0.000121252	1304	5.69151e-05	1378	6.86965e-05	1529	8.37503e-05	1557	7.91171e-05	1169	6.33395e-05	1445	6.64117e-05	1176	7.82566e-05
Beutenbergia	20035	0.0011637	25867	0.00137364	12036	0.000864783	8119	0.000533521	23320	0.00130786	15027	0.000655877	14337	0.000714733	18099	0.000991365	12374	0.00062877	12891	0.000698468	18405	0.000845887	16562	0.00110211
Bibersteinia	2	1.16167e-07	10	5.31038e-07	12	8.62197e-07	6	3.94276e-07	12	6.73e-07	11	4.80112e-07	17	8.47489e-07	7	3.83422e-07	9	4.57324e-07	3	1.62548e-07	4	1.83838e-07	4	2.66179e-07
Bifidobacterium	16357	0.000950071	21144	0.00112283	11317	0.000813123	12000	0.000788552	18307	0.00102672	14409	0.000628903	13825	0.000689208	17224	0.000943437	13255	0.000673537	12416	0.000672731	16737	0.000769226	14436	0.00096064
Blastopirellula	89661	0.00520782	86395	0.00458791	65624	0.00471507	63401	0.00416625	120203	0.00674139	64752	0.0028262	56112	0.00279731	70853	0.00388094	67358	0.00342272	59893	0.00324516	64624	0.00297009	43772	0.0029128
Blattabacterium	432	2.50921e-05	529	2.80919e-05	325	2.33512e-05	344	2.26052e-05	479	2.68639e-05	227	9.90776e-06	247	1.23135e-05	259	1.41866e-05	348	1.76832e-05	246	1.33289e-05	273	1.2547e-05	225	1.49726e-05
Blautia	884	5.13458e-05	1150	6.10694e-05	683	4.90734e-05	1036	6.80783e-05	1086	6.09065e-05	748	3.26476e-05	609	3.03601e-05	774	4.23955e-05	754	3.83136e-05	716	3.87947e-05	720	3.30909e-05	565	3.75978e-05
Bordetella	92568	0.00537667	82875	0.00440098	61437	0.00441423	77819	0.00511369	106937	0.00599739	64463	0.00281359	53015	0.00264292	56656	0.00310331	73240	0.0037216	61245	0.00331841	65288	0.00300061	44378	0.00295312
Borrelia	3132	0.000181917	4119	0.000218735	2265	0.00016274	3126	0.000205418	3796	0.000212892	2319	0.000101216	2205	0.000109924	2623	0.000143674	2839	0.00014426	1930	0.000104572	2151	9.88591e-05	1944	0.000129363
Brachybacterium	5389	0.000313012	7658	0.000406669	3500	0.000251474	2951	0.000193918	6886	0.00038619	4906	0.00021413	4441	0.000221394	5626	0.000308162	3866	0.000196446	3760	0.000203727	5389	0.000247676	4927	0.000327866
Brachyspira	2385	0.000138529	2754	0.000146248	2011	0.00014449	2703	0.000177621	2822	0.000158267	1920	8.38014e-05	2297	0.000114511	4054	0.000222056	2405	0.000122207	1758	9.5253e-05	2392	0.000109935	1551	0.000103211
Bradyrhizobium	749902	0.0435569	610367	0.0324128	676568	0.0486112	619833	0.0407309	481674	0.0270139	887219	0.038724	583569	0.0290923	536882	0.0294075	1143016	0.058081	784028	0.0424807	795224	0.0365482	495927	0.0330013
Brevibacillus	6903	0.00040095	9035	0.000479793	5618	0.000403652	8790	0.000577614	7817	0.000438404	5856	0.000255594	4550	0.000226828	5570	0.000305094	5401	0.000274445	5534	0.000299847	5534	0.000254341	4068	0.000270704
Brevibacterium	7759	0.00045067	10747	0.000570707	5349	0.000384324	4667	0.000306681	9210	0.000516528	7670	0.000334769	7101	0.000354001	8533	0.000467391	6093	0.000309608	6319	0.00034238	8575	0.000394104	7768	0.00051692
Brevundimonas	17043	0.000989917	18602	0.000987838	11730	0.000842797	14526	0.000954542	22351	0.00125352	16621	0.000725449	15134	0.000754465	16511	0.000904383	18650	0.000947677	14090	0.000763433	17867	0.000821161	12672	0.000843255
Brucella	535452	0.0311009	405217	0.0215186	308626	0.0221747	277484	0.0182342	568857	0.0319034	280802	0.012256	315573	0.015732	322713	0.0176765	392899	0.0199647	348736	0.0188954	418966	0.0192555	262400	0.0174613
Buchnera	1145	6.65056e-05	1227	6.51584e-05	839	6.02819e-05	1148	7.54381e-05	1331	7.4647e-05	1067	4.65709e-05	1069	5.32921e-05	1326	7.26311e-05	1206	6.12814e-05	829	4.49174e-05	1184	5.44162e-05	867	5.76943e-05
Bulleidia	154	8.94485e-06	242	1.28511e-05	151	1.08493e-05	166	1.09083e-05	192	1.0768e-05	128	5.58676e-06	106	5.28434e-06	143	7.83276e-06	135	6.85986e-06	123	6.66446e-06	137	6.29647e-06	120	7.98537e-06
Burkholderia	556245	0.0323086	730132	0.0387728	584163	0.041972	973009	0.063939	647784	0.0363299	856190	0.0373697	967443	0.0482293	832555	0.0456028	809982	0.0411583	731205	0.0396186	838958	0.0385582	660258	0.0439367
Butyrivibrio	1112	6.45888e-05	1392	7.39206e-05	852	6.1216e-05	1306	8.58207e-05	1293	7.25158e-05	906	3.95438e-05	806	4.0181e-05	1077	5.89922e-05	1016	5.16268e-05	833	4.51341e-05	997	4.58217e-05	760	5.0574e-05
Caldanaerobacter	11421	0.000663371	14895	0.000790982	9769	0.0007019	16019	0.00105265	13013	0.000729813	9566	0.000417523	7915	0.000394581	10058	0.000550923	9255	0.000470282	8740	0.000473556	9841	0.000452289	7132	0.000474597
Caldicellulosiruptor	10369	0.000602268	13371	0.000710052	8919	0.000640828	14345	0.000942648	12524	0.000702388	8557	0.000373483	7370	0.000367412	9110	0.000498996	8754	0.000444824	7631	0.000413467	8601	0.000395299	6646	0.000442256
Calditerrivibrio	2767	0.000160717	3299	0.00017519	2179	0.000156561	3479	0.000228614	3481	0.000195226	1919	8.37577e-05	1712	8.53472e-05	2112	0.000115684	2184	0.000110977	2019	0.000109395	2078	9.55041e-05	1272	8.46449e-05
Caminibacter	514	2.98549e-05	506	2.68705e-05	352	2.52911e-05	494	3.2462e-05	548	3.07337e-05	285	1.24393e-05	250	1.24631e-05	352	1.92806e-05	314	1.59555e-05	303	1.64173e-05	279	1.28227e-05	230	1.53053e-05
Campylobacter	7727	0.000448811	8658	0.000459773	5227	0.000375559	7316	0.000480754	8429	0.000472727	5754	0.000251142	5515	0.000274935	6764	0.000370495	6173	0.000313674	5496	0.000297788	6317	0.000290327	4955	0.000329729
Candidatus_Accumulibacter	23482	0.00136392	22875	0.00121475	18794	0.00135034	22269	0.00146336	35865	0.00201143	14389	0.00062803	15602	0.000777796	17435	0.000954994	20428	0.00103802	19949	0.00108089	18361	0.000843865	11415	0.000759608
Candidatus_Amoebophilus	2325	0.000135044	2264	0.000120227	1535	0.000110289	1609	0.000105732	2560	0.000143573	1085	4.73565e-05	1300	6.4808e-05	1483	8.12307e-05	1726	8.77046e-05	1554	8.41998e-05	1579	7.25702e-05	1198	7.97206e-05
Candidatus_Azobacteroides	510	2.96226e-05	665	3.53141e-05	427	3.06798e-05	462	3.03592e-05	729	4.08848e-05	346	1.51017e-05	307	1.53047e-05	370	2.02666e-05	410	2.08337e-05	327	1.77177e-05	345	1.58561e-05	310	2.06289e-05
Candidatus_Blochmannia	332	1.92837e-05	364	1.93298e-05	293	2.1052e-05	417	2.74022e-05	400	2.24333e-05	355	1.54945e-05	339	1.68999e-05	413	2.26219e-05	388	1.97158e-05	309	1.67424e-05	397	1.8246e-05	286	1.90318e-05
Candidatus_Carsonella	10	5.80835e-07	13	6.9035e-07	11	7.90347e-07	21	1.37997e-06	16	8.97334e-07	7	3.05526e-07	8	3.98818e-07	4	2.19098e-07	12	6.09766e-07	5	2.70913e-07	4	1.83838e-07	8	5.32358e-07
Candidatus_Cloacamonas	997	5.79092e-05	1195	6.34591e-05	800	5.74798e-05	1182	7.76724e-05	1348	7.56004e-05	629	2.74537e-05	535	2.6671e-05	669	3.66442e-05	741	3.7653e-05	624	3.38099e-05	695	3.19419e-05	390	2.59524e-05
Candidatus_Desulforudis	6326	0.000367436	8643	0.000458977	5788	0.000415866	10315	0.000677826	8354	0.00046852	5465	0.000238528	4405	0.000219599	5643	0.000309093	5172	0.000262809	5271	0.000285596	5430	0.000249561	4007	0.000266645
Candidatus_Hamiltonella	469	2.72411e-05	472	2.5065e-05	468	3.36257e-05	683	4.48817e-05	480	2.692e-05	602	2.62752e-05	664	3.31019e-05	789	4.32171e-05	699	3.55188e-05	636	3.44601e-05	677	3.11147e-05	559	3.71985e-05
Candidatus_Hodgkinia	5	2.90417e-07	6	3.18623e-07	8	5.74798e-07	4	2.62851e-07	15	8.4125e-07	22	9.60224e-07	7	3.48966e-07	4	2.19098e-07	7	3.55697e-07	11	5.96009e-07	19	8.73233e-07	12	7.98537e-07
Candidatus_Koribacter	112763	0.00654967	144553	0.00767632	227582	0.0163517	374645	0.0246189	109291	0.00612941	383730	0.0167485	447217	0.0222948	481654	0.0263824	376289	0.0191207	382153	0.020706	420746	0.0193373	320886	0.0213533
Candidatus_Liberibacter	551	3.2004e-05	505	2.68174e-05	415	2.98176e-05	419	2.75336e-05	585	3.28088e-05	366	1.59746e-05	413	2.0589e-05	436	2.38817e-05	552	2.80492e-05	540	2.92586e-05	544	2.5002e-05	337	2.24256e-05
Candidatus_Pelagibacter	6132	0.000356168	5935	0.000315171	4102	0.000294728	5584	0.000366939	7301	0.000409465	4316	0.000188378	3983	0.000198562	4462	0.000244404	5072	0.000257728	4652	0.000252057	4742	0.000217941	3353	0.000223125
Candidatus_Phytoplasma	248	1.44047e-05	300	1.59312e-05	194	1.39388e-05	232	1.52453e-05	321	1.80028e-05	195	8.51107e-06	158	7.87666e-06	245	1.34198e-05	199	1.01119e-05	193	1.04572e-05	237	1.08924e-05	165	1.09799e-05
Candidatus_Protochlamydia	6020	0.000349662	7631	0.000405235	6770	0.000486423	6523	0.000428644	5803	0.000325452	7694	0.000335816	8952	0.000446278	10095	0.000552949	10541	0.000535628	7364	0.000399001	9208	0.000423196	4956	0.000329796
Candidatus_Puniceispirillum	6699	0.000389101	5916	0.000314162	4812	0.000345741	6437	0.000422992	7402	0.000415129	5178	0.000226002	4738	0.0002362	5352	0.000293153	5915	0.000300564	5795	0.000313988	5677	0.000260913	3624	0.000241158
Candidatus_Regiella	337	1.95741e-05	288	1.52939e-05	246	1.7675e-05	446	2.93078e-05	360	2.019e-05	272	1.18719e-05	422	2.10377e-05	458	2.50867e-05	368	1.86995e-05	323	1.7501e-05	503	2.31177e-05	249	1.65696e-05
Candidatus_Riesia	44	2.55567e-06	41	2.17726e-06	24	1.72439e-06	53	3.48277e-06	40	2.24333e-06	38	1.65857e-06	29	1.44572e-06	44	2.41008e-06	36	1.8293e-06	19	1.02947e-06	32	1.47071e-06	18	1.19781e-06
Candidatus_Solibacter	296686	0.0172326	337482	0.0179216	384186	0.0276037	497265	0.0326766	288051	0.0161549	491410	0.0214483	432426	0.0215574	518127	0.0283802	524237	0.0266385	477298	0.0258612	474505	0.0218081	379823	0.0252752
Candidatus_Sulcia	310	1.80059e-05	362	1.92236e-05	188	1.35077e-05	265	1.74139e-05	280	1.57033e-05	146	6.37239e-06	167	8.32534e-06	176	9.64032e-06	228	1.15855e-05	123	6.66446e-06	202	9.28384e-06	181	1.20446e-05
Candidatus_Zinderia	14	8.13169e-07	23	1.22139e-06	6	4.31098e-07	22	1.44568e-06	27	1.51425e-06	10	4.36465e-07	15	7.47785e-07	18	9.85942e-07	9	4.57324e-07	6	3.25096e-07	12	5.51515e-07	8	5.32358e-07
Capnocytophaga	3431	0.000199284	3600	0.000191174	2104	0.000151172	1910	0.000125511	4095	0.000229661	1602	6.99218e-05	1586	7.90658e-05	1848	0.000101223	2171	0.000110317	1388	7.52055e-05	1724	7.92344e-05	1575	0.000104808
Carboxydothermus	9888	0.000574329	13538	0.00071892	8555	0.000614674	14941	0.000981813	11922	0.000668626	8440	0.000368377	6725	0.000335257	8312	0.000455286	7933	0.000403106	7479	0.000405232	8490	0.000390197	5903	0.000392814
Cardiobacterium	1778	0.000103272	1471	7.81158e-05	1137	8.16931e-05	1560	0.000102512	1971	0.00011054	1255	5.47764e-05	1374	6.84971e-05	1556	8.52292e-05	1619	8.22675e-05	1325	7.17919e-05	1540	7.07778e-05	1252	8.3314e-05
Carnobacterium	369	2.14328e-05	469	2.49057e-05	314	2.25608e-05	471	3.09507e-05	439	2.46206e-05	263	1.1479e-05	266	1.32607e-05	299	1.63776e-05	311	1.58031e-05	301	1.6309e-05	308	1.41556e-05	208	1.38413e-05
Catenibacterium	470	2.72992e-05	514	2.72954e-05	347	2.49319e-05	434	2.85193e-05	604	3.38744e-05	281	1.22647e-05	311	1.55041e-05	345	1.88972e-05	417	2.11894e-05	307	1.66341e-05	331	1.52126e-05	244	1.62369e-05
Catenulispora	40515	0.00235325	54240	0.00288035	44570	0.00320234	51491	0.00338361	36426	0.00204289	115373	0.00503563	94066	0.00468941	119629	0.00655263	71521	0.00363425	82585	0.00447467	124326	0.00571398	112978	0.00751809
Catonella	354	2.05615e-05	438	2.32595e-05	254	1.82498e-05	387	2.54308e-05	420	2.3555e-05	261	1.13917e-05	199	9.92061e-06	258	1.41318e-05	236	1.19921e-05	257	1.39249e-05	226	1.03869e-05	207	1.37748e-05
Caulobacter	123838	0.00719294	131879	0.00700328	100033	0.00718734	135515	0.00890505	149748	0.00839837	149477	0.00652415	131588	0.00655997	140237	0.00768142	164466	0.00835714	117479	0.00636532	154939	0.00712094	111216	0.00740084
Cellulomonas	13809	0.000802075	19130	0.00101588	8630	0.000620063	5640	0.000370619	20218	0.00113389	10410	0.00045436	9294	0.000463327	11523	0.000631167	8438	0.000428767	7758	0.000420349	11500	0.000528536	10679	0.000710631
Cellulosilyticum	1020	5.92451e-05	1234	6.55301e-05	691	4.96482e-05	1115	7.32696e-05	1208	6.77487e-05	768	3.35205e-05	614	3.06093e-05	790	4.32719e-05	796	4.04478e-05	619	3.3539e-05	729	3.35046e-05	554	3.68658e-05
Cellvibrio	9589	0.000556962	8175	0.000434124	5510	0.000395892	6626	0.000435412	11537	0.000647034	6020	0.000262752	6050	0.000301606	6748	0.000369619	7260	0.000368908	5024	0.000272213	6193	0.000284628	5084	0.000338313
Chelativorans	58856	0.00341856	47137	0.00250316	35171	0.00252703	34216	0.00224842	63081	0.00353779	34510	0.00150624	34448	0.00171731	35296	0.00193332	43587	0.00221482	41465	0.00224668	46005	0.00211437	28327	0.00188501
Chitinophaga	46145	0.00268026	52621	0.00279438	30832	0.00221527	28226	0.00185481	47980	0.00269088	29934	0.00130652	25625	0.00127747	25728	0.00140924	36722	0.00186598	19682	0.00106642	27879	0.00128131	29874	0.00198796
Chlamydia	5209	0.000302557	6133	0.000325686	4943	0.000355153	6057	0.000398022	6384	0.000358036	5215	0.000227617	6161	0.00030714	7371	0.000403743	6225	0.000316316	5500	0.000298004	6306	0.000289821	3484	0.000231842
Chlamydophila	4164	0.00024186	4320	0.000229409	3787	0.000272095	4518	0.00029689	4501	0.000252431	3861	0.000168519	4389	0.000218802	5473	0.000299781	5122	0.000260268	3961	0.000214617	4728	0.000217297	2909	0.000193579
Chlorobaculum	9757	0.00056672	11696	0.000621103	7923	0.000569265	10857	0.000713442	11779	0.000660606	8121	0.000354454	7779	0.000387801	9464	0.000518386	9178	0.000466369	8181	0.000443268	9166	0.000421266	6596	0.000438929
Chlorobium	24986	0.00145127	28835	0.00153125	21500	0.00154477	26764	0.00175873	30025	0.0016839	20725	0.000904574	20486	0.00102127	24367	0.00133469	24487	0.00124428	25233	0.00136719	25721	0.00118213	16145	0.00107436
Chloroflexus	52850	0.00306971	74770	0.00397057	43215	0.00310499	67578	0.00444073	81536	0.00457281	40721	0.00177733	31066	0.00154871	38237	0.00209441	38426	0.00195257	37570	0.00203564	37873	0.00174063	27662	0.00184076
Chloroherpeton	7204	0.000418433	8387	0.000445382	5565	0.000399844	7941	0.000521824	8694	0.000487589	5296	0.000231152	4739	0.00023625	5531	0.000302958	5666	0.000287911	5153	0.000279203	5435	0.000249791	3919	0.000260789
Chromobacterium	18130	0.00105305	18450	0.000979766	13840	0.0009944	19236	0.00126405	24548	0.00137673	15149	0.000661201	14351	0.00071543	16547	0.000906355	18081	0.000918764	13577	0.000735637	16116	0.000740685	12449	0.000828416
Chromohalobacter	10355	0.000601454	10058	0.000534118	7380	0.000530251	9394	0.000617305	12382	0.000694424	9374	0.000409143	9126	0.000454952	10307	0.000564561	10296	0.000523179	8503	0.000460715	10285	0.000472695	7975	0.000530694
Chryseobacterium	3986	0.000231521	4247	0.000225532	2694	0.000193563	2701	0.00017749	4133	0.000231793	2451	0.000106978	2239	0.000111619	2357	0.000129104	3024	0.000153661	2064	0.000111833	2468	0.000113428	2146	0.000142805
Chthoniobacter	90477	0.00525522	88916	0.00472178	78481	0.00563884	76193	0.00500684	92078	0.00516404	85032	0.00371135	72790	0.00362875	94744	0.00518956	94609	0.00480744	82900	0.00449174	80896	0.00371795	66498	0.00442509
Citreicella	6553	0.000380621	5549	0.000294673	4444	0.0003193	4693	0.000308389	7674	0.000430384	4758	0.00020767	4381	0.000218403	4710	0.000257988	5905	0.000300055	5653	0.000306294	5899	0.000271116	3456	0.000229979
Citrobacter	5126	0.000297736	4767	0.000253146	4089	0.000293794	4887	0.000321138	5308	0.00029769	4584	0.000200076	4905	0.000244526	5340	0.000292496	5386	0.000273683	5133	0.000278119	5636	0.000259028	3830	0.000254866
Citromicrobium	4027	0.000233902	7786	0.000413467	2421	0.000173948	2797	0.000183798	6073	0.000340594	2571	0.000112215	2212	0.000110273	2363	0.000129432	2552	0.000129677	2151	0.000116547	2568	0.000118024	1968	0.00013096
Clavibacter	23095	0.00134144	24247	0.00128761	12768	0.000917377	8259	0.000542721	25783	0.001446	18417	0.000803838	15160	0.000755761	17368	0.000951325	14032	0.000713019	11710	0.000634478	18018	0.0008281	16542	0.00110078
Clostridium	97397	0.00565716	121673	0.0064613	76111	0.00546855	110959	0.00729141	113903	0.00638806	76677	0.00334669	64832	0.00323202	79653	0.00436296	79206	0.00402476	68016	0.00368528	76487	0.00351531	59837	0.00398184
Collimonas	3	1.7425e-07	2	1.06208e-07	5	3.59249e-07	6	3.94276e-07	7	3.92584e-07	14	6.11052e-07	5	2.49262e-07	6	3.28647e-07	10	5.08138e-07	7	3.79278e-07	6	2.75758e-07	3	1.99634e-07
Collinsella	1735	0.000100775	2313	0.000122829	1121	8.05435e-05	1547	0.000101657	2029	0.000113793	1153	5.03245e-05	935	4.66119e-05	1221	6.68797e-05	1116	5.67082e-05	978	5.29906e-05	1218	5.59788e-05	902	6.00234e-05
Colwellia	6742	0.000391599	6557	0.000348202	4834	0.000347322	5686	0.000373642	8345	0.000468016	4844	0.000211424	5021	0.000250308	5425	0.000297152	5612	0.000285167	4634	0.000251082	5372	0.000246895	3993	0.000265713
Comamonas	18716	0.00108709	16603	0.000881683	11967	0.000859826	15316	0.00100645	24435	0.0013704	11305	0.000493424	10104	0.000503708	10676	0.000584773	14219	0.000722521	10826	0.000586581	12099	0.000556065	8489	0.000564898
Conexibacter	172156	0.00999942	289141	0.0153545	96994	0.00696899	67357	0.00442621	139898	0.00784595	197105	0.00860295	99098	0.00494026	123445	0.00676165	109868	0.00558281	91160	0.00493929	162742	0.00747956	167578	0.0111514
Congregibacter	9637	0.00055975	9336	0.000495778	6884	0.000494614	7722	0.000507433	12142	0.000680964	6942	0.000302994	7237	0.000360781	7850	0.00042998	7933	0.000403106	7146	0.000387189	7937	0.000364782	6039	0.000401864
Coprobacillus	209	1.21394e-05	310	1.64622e-05	167	1.19989e-05	214	1.40625e-05	276	1.5479e-05	156	6.80886e-06	182	9.07312e-06	162	8.87348e-06	169	8.58753e-06	136	7.36883e-06	152	6.98586e-06	140	9.31626e-06
Coprococcus	691	4.01357e-05	830	4.40762e-05	509	3.65715e-05	734	4.82331e-05	854	4.78952e-05	476	2.07758e-05	424	2.11374e-05	555	3.03999e-05	522	2.65248e-05	467	2.53033e-05	529	2.43126e-05	437	2.90801e-05
Coprothermobacter	1654	9.60701e-05	2132	0.000113217	1515	0.000108852	2461	0.000161719	2007	0.000112559	1399	6.10615e-05	1389	6.92449e-05	1708	9.35549e-05	1320	6.70742e-05	1412	7.65058e-05	1662	7.63849e-05	1187	7.89886e-05
Coraliomargarita	8080	0.000469314	8297	0.000440603	6368	0.000457539	5975	0.000392633	9724	0.000545355	5661	0.000247083	6122	0.000305196	8222	0.000450356	8558	0.000434864	6029	0.000326667	6830	0.000313904	5896	0.000392348
Corynebacterium	40108	0.00232961	54345	0.00288593	27453	0.00197249	24874	0.00163454	45418	0.00254719	38986	0.0017016	33050	0.00164762	40113	0.00219717	31157	0.00158321	30070	0.00162927	42868	0.0019702	35708	0.00237618
Coxiella	16896	0.000981378	15596	0.000828208	13086	0.000940226	19934	0.00130992	17870	0.00100221	16833	0.000734702	16486	0.000821865	22099	0.00121046	20329	0.00103299	16489	0.000893417	19860	0.000912758	13916	0.000926037
Croceibacter	2990	0.00017367	3191	0.000169454	1802	0.000129473	1676	0.000110134	3650	0.000204704	1253	5.46891e-05	1120	5.58346e-05	1352	7.40552e-05	1753	8.90766e-05	1080	5.85172e-05	1279	5.87824e-05	1146	7.62603e-05
Crocosphaera	3397	0.00019731	4277	0.000227125	2821	0.000202688	4200	0.000275993	3944	0.000221193	3126	0.000136439	2673	0.000133255	3356	0.000183823	3314	0.000168397	3614	0.000195816	3553	0.000163295	2039	0.000135685
Cronobacter	4021	0.000233554	4162	0.000221018	3438	0.000247019	4251	0.000279344	4546	0.000254955	4434	0.000193529	4082	0.000203497	4459	0.00024424	4706	0.00023913	3961	0.000214617	4608	0.000211782	3642	0.000242356
Cryptobacterium	1343	7.80061e-05	1797	9.54276e-05	828	5.94916e-05	1137	7.47153e-05	1508	8.45737e-05	867	3.78415e-05	720	3.58937e-05	817	4.47508e-05	844	4.28868e-05	626	3.39183e-05	837	3.84682e-05	700	4.65813e-05
Cupriavidus	131480	0.00763681	127154	0.00675237	104729	0.00752475	135235	0.00888665	152958	0.0085784	107880	0.00470859	100272	0.00499879	104198	0.0057074	124308	0.00631656	112498	0.00609543	115845	0.00532419	79134	0.00526595
Cyanobium	2554	0.000148345	2717	0.000144283	1899	0.000136443	1824	0.00011986	3004	0.000168474	1577	6.88306e-05	1568	7.81684e-05	1967	0.000107742	2212	0.0001124	2201	0.000119256	2133	9.80319e-05	1309	8.71071e-05
Cyanothece	51937	0.00301668	63372	0.0033653	44673	0.00320974	56863	0.00373662	64508	0.00361783	47201	0.00206016	41327	0.00206025	50545	0.00276858	47054	0.00239099	51710	0.00280178	49091	0.0022562	33578	0.00223444
Cylindrospermopsis	1777	0.000103214	2032	0.000107907	1243	8.93092e-05	1660	0.000109083	2268	0.000127197	1358	5.9272e-05	1129	5.62833e-05	1321	7.23572e-05	1347	6.84462e-05	1404	7.60724e-05	1253	5.75874e-05	853	5.67627e-05
Cylindrospermum	1	5.80835e-08	9	4.77935e-07	0	0	0	0	2	1.12167e-07	0	0	0	0	0	0	0	0	0	0	0	0	0	0
Cytophaga	24703	0.00143484	23486	0.0012472	14093	0.00101258	13412	0.000881338	26121	0.00146495	10173	0.000444016	9658	0.000481474	10388	0.000568998	14889	0.000756567	8085	0.000438066	10297	0.000473246	9874	0.000657063
Dechloromonas	27275	0.00158423	27837	0.00147825	22898	0.00164522	28793	0.00189206	41602	0.00233318	20442	0.000892223	18616	0.000928051	18861	0.0010331	27130	0.00137858	31107	0.00168546	24112	0.00110818	13632	0.000907138
Deferribacter	3502	0.000203408	4032	0.000214115	2916	0.000209514	4751	0.000312201	4229	0.000237177	2486	0.000108505	2300	0.00011466	2709	0.000148384	2658	0.000135063	2602	0.000140983	2569	0.00011807	1702	0.000113259
Dehalococcoides	11599	0.00067371	16491	0.000875736	10398	0.000747093	18057	0.00118657	15358	0.000861328	9356	0.000408357	6055	0.000301856	7756	0.000424831	7978	0.000405392	8061	0.000436766	7450	0.000342399	5497	0.000365796
Dehalogenimonas	3448	0.000200272	4669	0.000247942	3210	0.000230638	5875	0.000386062	4584	0.000257086	2917	0.000127317	1907	9.50684e-05	2453	0.000134362	2637	0.000133996	2869	0.00015545	2589	0.000118989	1678	0.000111662
Deinococcus	27592	0.00160264	36562	0.00194158	21067	0.00151366	29492	0.001938	33585	0.00188356	24819	0.00108326	20544	0.00102417	24804	0.00135863	23358	0.00118691	21140	0.00114542	24569	0.00112918	19540	0.00130028
Delftia	25376	0.00147393	22595	0.00119988	16006	0.00115003	20136	0.00132319	32534	0.00182462	15421	0.000673073	14076	0.000701721	14873	0.000814662	19302	0.000980808	13723	0.000743548	16063	0.000738249	11820	0.000786559
Denitrovibrio	3133	0.000181976	3804	0.000202007	2508	0.000180199	3613	0.00023742	4007	0.000224726	2489	0.000108636	2295	0.000114411	2742	0.000150192	2656	0.000134961	2501	0.000135511	2714	0.000124734	1941	0.000129163
Dermacoccus	5043	0.000292915	9943	0.000528012	3293	0.000236601	2144	0.000140888	7445	0.000417541	3935	0.000171749	3437	0.000171342	4225	0.000231423	3317	0.000168549	3068	0.000166232	4547	0.000208978	3956	0.000263251
Desulfarculus	7332	0.000425868	8425	0.0004474	5767	0.000414357	8477	0.000557046	9199	0.000515911	5245	0.000228926	4344	0.000216558	5546	0.00030378	5599	0.000284506	5567	0.000301635	5486	0.000252134	3717	0.000247347
Desulfatibacillum	11175	0.000649083	12339	0.000655248	8998	0.000646504	13185	0.000866421	13875	0.000778157	8401	0.000366675	7500	0.000373892	9438	0.000516962	9030	0.000458849	9107	0.000493441	9221	0.000423794	6241	0.000415306
Desulfitobacterium	14969	0.000869451	18547	0.000984917	12001	0.000862269	18496	0.00121542	17147	0.000961661	12156	0.000530567	9487	0.000472949	11905	0.000652091	11740	0.000596554	10666	0.000577912	12059	0.000554227	9311	0.000619598
Desulfobacterium	6247	0.000362847	7013	0.000372417	6203	0.000445684	7934	0.000521364	7934	0.000444965	6491	0.00028331	5039	0.000251206	6110	0.000334673	6797	0.000345381	8032	0.000435195	6978	0.000320706	4046	0.00026924
Desulfococcus	9313	0.000540931	10307	0.000547341	7185	0.00051624	10116	0.000664749	11575	0.000649165	6511	0.000284183	6029	0.00030056	7285	0.000399033	7332	0.000372567	7032	0.000381012	7338	0.000337252	5034	0.000334986
Desulfohalobium	3988	0.000231637	4574	0.000242897	3503	0.00025169	4835	0.000317721	4855	0.000272285	3267	0.000142593	3007	0.000149906	3576	0.000195874	3378	0.000171649	3602	0.000195166	3605	0.000165684	2274	0.000151323
Desulfomicrobium	6754	0.000392296	7403	0.000393128	5183	0.000372397	6754	0.000443823	8751	0.000490786	4681	0.000204309	4896	0.000244077	5782	0.000316706	5545	0.000281762	4941	0.000267716	5490	0.000252318	4045	0.000269173
Desulfonatronospira	2653	0.000154095	3138	0.00016664	2730	0.00019615	3944	0.000259171	3427	0.000192198	2677	0.000116842	2662	0.000132707	3186	0.000174512	3089	0.000156964	3778	0.000204702	3282	0.000150839	2024	0.000134687
Desulfotalea	6565	0.000381318	7208	0.000382773	5078	0.000364853	6596	0.000433441	8228	0.000461454	4974	0.000217098	4714	0.000235004	5628	0.000308271	5822	0.000295838	5259	0.000284946	5695	0.00026174	4144	0.000275761
Desulfotomaculum	14995	0.000870962	19246	0.00102204	13455	0.000966738	20665	0.00135795	17720	0.000993797	12869	0.000561687	10315	0.000514227	12461	0.000682546	12633	0.000641931	13252	0.000718028	13440	0.000617697	9019	0.000600167
Desulfovibrio	57588	0.00334491	64958	0.00344952	47583	0.00341883	64032	0.00420771	69429	0.00389381	47368	0.00206745	44184	0.00220267	51153	0.00280188	51432	0.00261346	50895	0.00275762	52825	0.00242782	35379	0.00235429
Desulfurispirillum	3525	0.000204744	3955	0.000210026	2696	0.000193707	3838	0.000252205	4572	0.000256413	2570	0.000112172	2337	0.000116505	2930	0.000160489	2922	0.000148478	2762	0.000149652	2787	0.000128089	1972	0.000131226
Desulfurivibrio	5976	0.000347107	6576	0.000349211	4455	0.000320091	6429	0.000422467	7585	0.000425392	3865	0.000168694	3663	0.000182609	4681	0.0002564	4523	0.000229831	4000	0.00021673	4330	0.000199005	3136	0.000208684
Desulfuromonas	6502	0.000377659	7164	0.000380436	4679	0.000336185	7105	0.000466888	8442	0.000473456	4444	0.000193965	4110	0.000204893	5210	0.000285375	4859	0.000246904	4456	0.000241438	4917	0.000225983	3421	0.00022765
Dethiobacter	3407	0.00019789	4306	0.000228665	2595	0.00018645	4660	0.000306221	4159	0.000233251	2328	0.000101609	1830	9.12297e-05	2193	0.000120121	2249	0.00011428	2143	0.000116113	2217	0.000101892	1573	0.000104675
Dethiosulfovibrio	3025	0.000175702	3416	0.000181403	2323	0.000166907	3115	0.000204695	3407	0.000191076	2251	9.82484e-05	1785	8.89864e-05	2137	0.000117053	2435	0.000123732	2386	0.00012928	2300	0.000105707	1531	0.00010188
Dialister	815	4.7338e-05	1009	5.35818e-05	662	4.75645e-05	1112	7.30725e-05	1064	5.96727e-05	628	2.741e-05	551	2.74686e-05	666	3.64799e-05	632	3.21143e-05	592	3.20761e-05	683	3.13904e-05	455	3.02779e-05
Dichelobacter	1843	0.000107048	1731	9.19228e-05	1407	0.000101093	1791	0.000117691	2170	0.000121701	1496	6.52952e-05	1573	7.84177e-05	1795	9.83203e-05	1747	8.87717e-05	1452	7.86731e-05	1718	7.89586e-05	1338	8.90369e-05
Dickeya	6960	0.000404261	6709	0.000356274	5561	0.000399556	7562	0.000496919	7402	0.000415129	7229	0.000315521	7083	0.000353104	7890	0.000432171	7604	0.000386388	6882	0.000372885	7836	0.00036014	6056	0.000402995
Dictyoglomus	5847	0.000339614	7555	0.0004012	5290	0.000380085	9414	0.000618619	7125	0.000399594	4961	0.00021653	4052	0.000202002	5131	0.000281048	4886	0.000248276	4509	0.000244309	4821	0.000221571	3534	0.000235169
Dinoroseobacter	14362	0.000834195	12787	0.000679039	10260	0.000737178	10276	0.000675263	18872	0.00105841	9541	0.000416432	9516	0.000474395	9868	0.000540515	12640	0.000642286	13066	0.00070795	12740	0.000585526	7410	0.000493097
Dokdonia	2870	0.0001667	2975	0.000157984	1596	0.000114672	1697	0.000111514	3496	0.000196067	1136	4.95825e-05	1062	5.29432e-05	1275	6.98376e-05	1613	8.19627e-05	1089	5.90049e-05	1211	5.56571e-05	1138	7.57279e-05
Dorea	593	3.44435e-05	714	3.79161e-05	467	3.35538e-05	612	4.02161e-05	696	3.9034e-05	446	1.94664e-05	369	1.83955e-05	495	2.71134e-05	480	2.43906e-05	384	2.08061e-05	465	2.13712e-05	366	2.43554e-05
Dyadobacter	28548	0.00165817	28249	0.00150013	17349	0.00124652	17633	0.00115871	32473	0.0018212	16001	0.000698388	13801	0.000688012	15501	0.00084906	18474	0.000938734	12583	0.00068178	15521	0.000713339	13344	0.000887973
Edwardsiella	3122	0.000181337	2992	0.000158887	2539	0.000182426	3259	0.000214158	3600	0.0002019	3180	0.000138796	3292	0.000164114	3854	0.000211101	3488	0.000177239	3171	0.000171813	3632	0.000166925	2716	0.000180736
Eggerthella	2295	0.000133302	2923	0.000155223	1607	0.000115463	2112	0.000138785	2664	0.000149406	1680	7.33262e-05	1428	7.11891e-05	1732	9.48695e-05	1605	8.15561e-05	1325	7.17919e-05	1848	8.49334e-05	1352	8.99685e-05
Ehrlichia	1571	9.12491e-05	1608	8.5391e-05	1308	9.39794e-05	1788	0.000117494	1666	9.34349e-05	1399	6.10615e-05	1337	6.66525e-05	1638	8.97207e-05	1526	7.75419e-05	1317	7.13585e-05	1502	6.90314e-05	932	6.20197e-05
Eikenella	835	4.84997e-05	878	4.66252e-05	583	4.18884e-05	791	5.19787e-05	1320	7.403e-05	556	2.42675e-05	511	2.54745e-05	566	3.10024e-05	708	3.59762e-05	460	2.4924e-05	516	2.37152e-05	459	3.0544e-05
Elusimicrobium	1756	0.000101995	2155	0.000114439	1476	0.00010605	2490	0.000163624	2180	0.000122262	1472	6.42477e-05	1298	6.47083e-05	1728	9.46504e-05	1631	8.28773e-05	1539	8.3387e-05	1531	7.03642e-05	1070	7.12029e-05
Endoriftia	2066	0.00012	1741	9.24538e-05	1297	9.31891e-05	1750	0.000114997	2524	0.000141554	1618	7.06201e-05	1722	8.58457e-05	1981	0.000108508	1912	9.7156e-05	1352	7.32549e-05	1880	8.64041e-05	1544	0.000102745
Enhydrobacter	818	4.75123e-05	812	4.31203e-05	594	4.26787e-05	782	5.13873e-05	976	5.47374e-05	667	2.91122e-05	661	3.29524e-05	746	4.08618e-05	733	3.72465e-05	609	3.29972e-05	711	3.26773e-05	547	3.64e-05
Enterobacter	6720	0.000390321	6345	0.000336944	5986	0.000430092	6827	0.00044862	7179	0.000402622	7008	0.000305875	6650	0.000331518	7352	0.000402703	7683	0.000390402	6787	0.000367737	7520	0.000345616	5660	0.000376643
Enterococcus	34287	0.00199151	43737	0.0023226	24855	0.00178583	36557	0.00240226	40790	0.00228764	27035	0.00117998	22808	0.00113703	27175	0.0014885	24490	0.00124443	23159	0.00125481	25034	0.00115055	21677	0.00144249
Epulopiscium	312	1.8122e-05	412	2.18788e-05	293	2.1052e-05	357	2.34594e-05	436	2.44523e-05	298	1.30067e-05	307	1.53047e-05	390	2.13621e-05	292	1.48376e-05	242	1.31122e-05	317	1.45692e-05	331	2.20263e-05
Eremococcus	211	1.22556e-05	259	1.37539e-05	163	1.17115e-05	231	1.51796e-05	252	1.4133e-05	116	5.063e-06	116	5.78287e-06	143	7.83276e-06	165	8.38428e-06	133	7.20629e-06	146	6.7101e-06	106	7.05374e-06
Erwinia	4877	0.000283273	4709	0.000250066	4059	0.000291638	5390	0.000354191	5264	0.000295223	6042	0.000263712	5969	0.000297568	6488	0.000355377	6470	0.000328765	6251	0.000338695	6522	0.000299749	4982	0.000331526
Erysipelothrix	224	1.30107e-05	276	1.46567e-05	160	1.1496e-05	258	1.69539e-05	238	1.33478e-05	128	5.58676e-06	124	6.18169e-06	171	9.36645e-06	165	8.38428e-06	123	6.66446e-06	154	7.07778e-06	111	7.38647e-06
Erythrobacter	25468	0.00147927	50560	0.00268493	15454	0.00111037	17094	0.00112329	40135	0.00225091	15008	0.000655047	13328	0.000664432	14346	0.000785796	16323	0.000829434	13481	0.000730436	15459	0.00071049	11565	0.00076959
Escherichia	110699	0.00642978	112965	0.00599888	91375	0.00656527	109382	0.00718778	128413	0.00720183	101648	0.00443658	97660	0.00486858	113006	0.00618985	110490	0.00561442	97983	0.00530897	116031	0.00533274	85591	0.00569563
Ethanoligenens	1761	0.000102285	2005	0.000106473	1412	0.000101452	2178	0.000143122	2067	0.000115924	1542	6.7303e-05	1198	5.97231e-05	1551	8.49553e-05	1453	7.38324e-05	1279	6.92995e-05	1525	7.00884e-05	1139	7.57945e-05
Eubacterium	5469	0.000317659	6894	0.000366098	4388	0.000315277	6056	0.000397956	6546	0.000367122	4168	0.000181919	3780	0.000188442	4591	0.00025147	4535	0.000230441	4183	0.000226646	4399	0.000202176	3442	0.000229047
Exiguobacterium	4281	0.000248655	5454	0.000289628	3059	0.000219788	4443	0.000291961	4988	0.000279744	3219	0.000140498	2895	0.000144322	3253	0.000178182	3135	0.000159301	2969	0.000160868	3347	0.000153827	2371	0.000157778
Faecalibacterium	1105	6.41822e-05	1311	6.96191e-05	772	5.5468e-05	1288	8.46379e-05	1292	7.24597e-05	840	3.66631e-05	713	3.55447e-05	860	4.71061e-05	858	4.35982e-05	796	4.31294e-05	875	4.02147e-05	746	4.96424e-05
Ferrimonas	3189	0.000185228	2946	0.000156444	2201	0.000158141	2820	0.00018531	4136	0.000231961	2453	0.000107065	2549	0.000127074	2972	0.00016279	2877	0.000146191	2283	0.000123699	2793	0.000128365	2283	0.000151922
Fervidobacterium	2560	0.000148694	3293	0.000174871	2123	0.000152537	3241	0.000212975	2917	0.000163595	2087	9.10903e-05	1771	8.82884e-05	2132	0.000116779	2163	0.00010991	1909	0.000103435	2110	9.69748e-05	1580	0.000105141
Fibrobacter	2144	0.000124531	2361	0.000125378	1476	0.00010605	1657	0.000108886	2619	0.000146882	1156	5.04554e-05	1163	5.79782e-05	1382	7.56984e-05	1559	7.92187e-05	1131	6.12805e-05	1335	6.13561e-05	1061	7.0604e-05
Filifactor	314	1.82382e-05	364	1.93298e-05	266	1.9112e-05	339	2.22766e-05	341	1.91244e-05	175	7.63814e-06	201	1.00203e-05	224	1.22695e-05	206	1.04676e-05	166	8.99431e-06	208	9.5596e-06	148	9.84862e-06
Finegoldia	1150	6.6796e-05	1358	7.2115e-05	845	6.0713e-05	1242	8.16151e-05	1323	7.41983e-05	825	3.60084e-05	735	3.66414e-05	877	4.80373e-05	844	4.28868e-05	634	3.43518e-05	789	3.62621e-05	660	4.39195e-05
Flavobacterium	29261	0.00169958	28280	0.00150178	18360	0.00131916	15245	0.00100179	29741	0.00166798	14236	0.000621352	13896	0.000692748	14921	0.000817291	18427	0.000936346	11311	0.000612859	14719	0.00067648	14019	0.000932891
Fluoribacter	28	1.62634e-06	27	1.4338e-06	34	2.44289e-06	32	2.1028e-06	30	1.6825e-06	47	2.05139e-06	58	2.89143e-06	52	2.84828e-06	59	2.99801e-06	69	3.7386e-06	70	3.21717e-06	71	4.72468e-06
Francisella	10156	0.000589896	10864	0.00057692	7288	0.000523641	10292	0.000676315	11783	0.00066083	9444	0.000412198	10126	0.000504804	11735	0.000642779	10495	0.000533291	8656	0.000469005	9960	0.000457758	8303	0.000552521
Frankia	205316	0.0119255	271673	0.0144269	184608	0.013264	169449	0.0111349	211447	0.0118587	374769	0.0163574	318419	0.0158739	395405	0.0216581	264595	0.0134451	290567	0.0157437	410520	0.0188673	362745	0.0241388
Fulvimarina	7814	0.000453864	6819	0.000362115	4836	0.000347465	4659	0.000306155	9120	0.00051148	4830	0.000210813	5082	0.000253349	5435	0.0002977	6586	0.00033466	5995	0.000324825	6940	0.00031896	4194	0.000279089
Fusobacterium	5859	0.000340311	6922	0.000367585	4405	0.000316498	6532	0.000429235	7126	0.00039965	4144	0.000180871	3427	0.000170844	4384	0.000240132	4414	0.000224292	3858	0.000209036	4329	0.000198959	3122	0.000207753
Gallionella	7792	0.000452586	7476	0.000397004	5532	0.000397473	7490	0.000492188	12435	0.000697397	4574	0.000199639	4520	0.000225332	5081	0.00027831	6042	0.000307017	4624	0.00025054	4635	0.000213023	3354	0.000223191
Gardnerella	963	5.59344e-05	1223	6.4946e-05	639	4.5912e-05	776	5.0993e-05	1097	6.15234e-05	792	3.45681e-05	786	3.91839e-05	930	5.09403e-05	754	3.83136e-05	680	3.68442e-05	964	4.43051e-05	818	5.44336e-05
Gemella	240	1.394e-05	314	1.66746e-05	171	1.22863e-05	277	1.82024e-05	273	1.53108e-05	173	7.55085e-06	128	6.3811e-06	184	1.00785e-05	161	8.18102e-06	133	7.20629e-06	186	8.54849e-06	116	7.71919e-06
Gemmata	139116	0.00808034	164036	0.00871094	134686	0.00967715	152840	0.0100435	161172	0.00903907	164399	0.00717545	117514	0.00585834	147384	0.00807289	121780	0.0061881	130094	0.00704883	141951	0.00652401	94642	0.00629793
Gemmatimonas	50835	0.00295267	69330	0.00368169	33302	0.00239274	38495	0.00252961	64102	0.00359506	21227	0.000926485	17415	0.000868178	21092	0.0011553	27205	0.00138239	21281	0.00115306	25169	0.00115676	16935	0.00112694
Geobacillus	34575	0.00200824	45226	0.00240167	29059	0.00208788	45960	0.00302015	40647	0.00227962	30533	0.00133266	24653	0.00122901	30692	0.00168114	28446	0.00144545	29054	0.00157422	30697	0.00141082	22205	0.00147763
Geobacter	114487	0.0066498	130630	0.00693696	98145	0.00705169	141491	0.00929775	148611	0.0083346	94564	0.00412739	86934	0.00433386	105174	0.00576086	102010	0.00518352	100045	0.0054207	101612	0.00467005	69095	0.00459791
Geodermatophilus	33790	0.00196264	68106	0.00361669	26006	0.00186852	19358	0.00127207	45160	0.00253272	38167	0.00166586	33079	0.00164906	42176	0.00231017	30221	0.00153564	31344	0.0016983	43161	0.00198366	39084	0.00260083
Glaciecola	942	5.47146e-05	848	4.50321e-05	593	4.26069e-05	735	4.82988e-05	1226	6.87582e-05	644	2.81084e-05	714	3.55945e-05	793	4.34362e-05	857	4.35474e-05	556	3.01255e-05	712	3.27233e-05	576	3.83298e-05
Gloeobacter	33398	0.00193987	38692	0.00205469	28179	0.00202465	40135	0.00263738	36907	0.00206987	31284	0.00136544	27136	0.00135279	31907	0.00174769	30495	0.00154957	31315	0.00169673	32223	0.00148096	23176	0.00154224
Gluconacetobacter	21456	0.00124624	23975	0.00127316	25945	0.00186414	32802	0.00215551	20351	0.00114135	50981	0.00222514	47355	0.00236076	52231	0.00286093	51928	0.00263866	49361	0.00267451	56042	0.00257567	42116	0.0028026
Gluconobacter	9432	0.000547843	10345	0.000549359	10370	0.000745082	13671	0.000898358	9309	0.00052208	19518	0.000851893	18634	0.000928948	20907	0.00114517	19799	0.00100606	18777	0.00101739	21782	0.00100109	16095	0.00107104
Gordonia	13170	0.000764959	17481	0.000928308	9156	0.000657856	6518	0.000428315	13214	0.000741086	16710	0.000729334	13399	0.000667971	14398	0.000788644	11388	0.000578668	10925	0.000591945	16130	0.000741329	13224	0.000879988
Gramella	11856	0.000688638	12552	0.000666559	7253	0.000521126	7481	0.000491596	13872	0.000777988	6013	0.000262447	5485	0.00027344	6065	0.000332208	7592	0.000385778	4942	0.00026777	6238	0.000286696	5657	0.000376444
Granulibacter	18733	0.00108808	20781	0.00110355	22195	0.0015947	29788	0.00195745	18425	0.00103334	46215	0.00201712	38682	0.00192839	44657	0.00244607	46124	0.00234374	39533	0.002142	47160	0.00216746	38332	0.00255079
Granulicatella	522	3.03196e-05	697	3.70134e-05	400	2.87399e-05	560	3.67991e-05	600	3.365e-05	374	1.63238e-05	342	1.70495e-05	400	2.19098e-05	350	1.77848e-05	331	1.79344e-05	333	1.53046e-05	263	1.75013e-05
Haemophilus	8297	0.000481919	7947	0.000422016	5787	0.000415794	7878	0.000517684	9842	0.000551972	6805	0.000297015	6436	0.000320849	8076	0.000442359	8196	0.00041647	6040	0.000327263	7341	0.00033739	5738	0.000381834
Hahella	18103	0.00105149	17313	0.000919387	12024	0.000863921	15340	0.00100803	21893	0.00122783	13480	0.000588355	12919	0.000644042	14746	0.000807706	15360	0.0007805	12706	0.000688444	14371	0.000660486	11055	0.000735652
Halanaerobium	1716	9.96712e-05	2150	0.000114173	1268	9.11055e-05	2229	0.000146473	2117	0.000118728	1187	5.18084e-05	1175	5.85765e-05	1358	7.43839e-05	1299	6.60071e-05	1234	6.68613e-05	1412	6.4895e-05	1027	6.83415e-05
Haliangium	62283	0.00361761	61060	0.00324252	39138	0.00281205	41688	0.00273943	69933	0.00392208	28573	0.00124711	26210	0.00130663	29878	0.00163655	41329	0.00210008	27124	0.00146965	33259	0.00152857	25316	0.00168465
Halomonas	4927	0.000286177	4273	0.000226913	3294	0.000236673	4159	0.000273299	5968	0.000334706	3800	0.000165857	3850	0.000191931	4498	0.000246376	4301	0.00021855	3722	0.000201668	4354	0.000200108	3363	0.00022379
Halorhodospira	10542	0.000612316	9730	0.0005167	7176	0.000515594	9830	0.000645955	12651	0.000709511	8642	0.000377193	8940	0.00044568	10811	0.000592168	9979	0.000507071	8106	0.000439204	10041	0.000461481	8284	0.000551257
Halothermothrix	4606	0.000267532	6212	0.000329881	3886	0.000279208	6259	0.000411295	5579	0.000312889	3732	0.000162889	2814	0.000140284	3668	0.000200913	3417	0.000173631	3230	0.00017501	3507	0.00016118	2619	0.000174281
Halothiobacillus	4360	0.000253244	3813	0.000202485	3247	0.000233296	4688	0.000308061	5178	0.0002904	4204	0.00018349	4494	0.000224036	4903	0.00026856	4765	0.000242128	3709	0.000200963	4535	0.000208427	3775	0.000251206
Helicobacter	4372	0.000253941	5036	0.000267431	3570	0.000256504	4879	0.000320612	5142	0.000288381	3726	0.000162627	3416	0.000170295	4192	0.000229615	3794	0.000192788	3620	0.000196141	3986	0.000183195	3203	0.000213143
Heliobacterium	7131	0.000414193	9454	0.000502044	6203	0.000445684	10162	0.000667772	8877	0.000497852	6340	0.000276719	5087	0.000253599	6263	0.000343053	6026	0.000306204	6194	0.000335607	6435	0.00029575	4490	0.000298786
Herbaspirillum	13390	0.000777738	14828	0.000787424	10585	0.000760529	18547	0.00121877	18808	0.00105482	10768	0.000469986	9915	0.000494286	11117	0.000608929	13094	0.000665356	9326	0.000505307	10583	0.000486391	8268	0.000550192
Herminiimonas	14991	0.000870729	16515	0.00087701	10803	0.000776193	16553	0.00108774	21814	0.0012234	9945	0.000434065	9143	0.0004558	9845	0.000539256	12358	0.000627957	9115	0.000493874	9834	0.000451967	7236	0.000481518
Herpetosiphon	22976	0.00133453	32658	0.00173427	17297	0.00124278	25724	0.00169039	32731	0.00183566	15957	0.000696468	11807	0.000588606	13892	0.000760928	15223	0.000773538	14265	0.000772915	13859	0.000636954	10361	0.00068947
Hirschia	8579	0.000498298	5837	0.000309967	4338	0.000311684	3874	0.000254571	12236	0.000686236	3992	0.000174237	4337	0.000216209	4253	0.000232956	5353	0.000272006	3594	0.000194732	4395	0.000201993	3147	0.000209416
Histophilus	1329	7.71929e-05	1417	7.52481e-05	1091	7.83881e-05	1361	8.94349e-05	1683	9.43883e-05	1258	5.49073e-05	1210	6.03213e-05	1445	7.91492e-05	1475	7.49503e-05	1062	5.75419e-05	1340	6.15859e-05	1090	7.25338e-05
Hoeflea	12351	0.000717389	10010	0.000531569	7424	0.000533412	7085	0.000465574	14298	0.00080188	7084	0.000309192	7889	0.000393285	8045	0.000440661	9948	0.000505496	9100	0.000493062	10420	0.000478899	6346	0.000422293
Holdemania	986	5.72703e-05	1166	6.19191e-05	868	6.23656e-05	1179	7.74752e-05	1154	6.47202e-05	883	3.85399e-05	681	3.39494e-05	846	4.63393e-05	837	4.25311e-05	1033	5.59706e-05	813	3.73652e-05	585	3.89287e-05
Hydrogenivirga	2412	0.000140097	2988	0.000158674	2326	0.000167122	3739	0.0002457	2974	0.000166792	1968	8.58964e-05	1696	8.45495e-05	2252	0.000123352	2083	0.000105845	2153	0.000116655	2223	0.000102168	1497	9.96175e-05
Hydrogenobacter	1802	0.000104666	2236	0.00011874	1749	0.000125665	2890	0.00018991	2270	0.000127309	1524	6.65173e-05	1431	7.13387e-05	1679	9.19665e-05	1736	8.82127e-05	1722	9.33024e-05	1844	8.47495e-05	1168	7.77243e-05
Hydrogenobaculum	1381	8.02133e-05	1748	9.28255e-05	1232	8.85189e-05	2024	0.000133002	1708	9.57904e-05	1344	5.86609e-05	1181	5.88756e-05	1489	8.15593e-05	1263	6.41778e-05	1183	6.4098e-05	1472	6.76526e-05	1018	6.77425e-05
Hyphomicrobium	75483	0.00438431	46020	0.00244384	32710	0.0023502	19748	0.00129769	79338	0.00444954	19369	0.00084539	21200	0.00105687	20283	0.00111099	35927	0.00182559	29838	0.0016167	28570	0.00131307	15360	0.00102213
Hyphomonas	21826	0.00126773	18275	0.000970473	13014	0.000935052	14646	0.000962427	28001	0.00157039	14401	0.000628554	13879	0.0006919	14556	0.000797298	17267	0.000877402	13956	0.000756172	16198	0.000744454	11215	0.000746299
Idiomarina	6614	0.000384164	6426	0.000341245	4361	0.000313337	5690	0.000373905	8224	0.00046123	5028	0.000219455	5275	0.000262971	5961	0.000326511	5860	0.000297769	4553	0.000246693	5622	0.000258385	4564	0.00030371
Ilyobacter	1186	6.8887e-05	1438	7.63633e-05	974	6.99816e-05	1323	8.69378e-05	1430	8.01992e-05	795	3.4699e-05	801	3.99317e-05	1049	5.74585e-05	952	4.83747e-05	829	4.49174e-05	925	4.25127e-05	690	4.59159e-05
Intrasporangium	16438	0.000954776	41537	0.00220577	12215	0.000877644	8373	0.000550212	33012	0.00185142	11887	0.000518826	10942	0.000545484	13692	0.000749973	10910	0.000554379	11282	0.000611288	14385	0.000661129	12089	0.000804459
Janibacter	19590	0.00113786	50895	0.00270272	12976	0.000932322	8039	0.000528264	39345	0.0022066	14629	0.000638505	12279	0.000612136	15712	0.000860618	12270	0.000623485	11371	0.00061611	16463	0.000756633	14748	0.000981402
Jannaschia	15146	0.000879732	14223	0.000755296	9498	0.000682429	11037	0.000725271	19910	0.00111662	10201	0.000445238	9754	0.000486259	10774	0.000590141	12908	0.000655904	11262	0.000610204	12670	0.000582308	8852	0.000589054
Janthinobacterium	23196	0.0013473	24766	0.00131517	17780	0.00127749	26275	0.0017266	30480	0.00170942	17294	0.000754823	16595	0.000827299	17670	0.000967866	20939	0.00106399	17188	0.000931291	17834	0.000819644	12815	0.000852771
Jonesia	4057	0.000235645	5501	0.000292124	2343	0.000168344	1803	0.00011848	5175	0.000290231	3005	0.000131158	2692	0.000134202	3241	0.000177524	2622	0.000133234	2322	0.000125812	3387	0.000155665	3036	0.00020203
Jonquetella	868	5.04165e-05	961	5.10328e-05	616	4.42594e-05	1031	6.77497e-05	1033	5.79341e-05	594	2.5926e-05	541	2.69701e-05	646	3.53844e-05	624	3.17078e-05	514	2.78499e-05	652	2.99657e-05	481	3.2008e-05
Kangiella	4928	0.000286235	4442	0.000235887	2991	0.000214903	4001	0.000262916	6028	0.000338071	3310	0.00014447	3580	0.000178471	4107	0.000224959	4193	0.000213062	2887	0.000156425	3711	0.000170556	3125	0.000207952
Ketogulonicigenium	6610	0.000383932	5870	0.00031172	4102	0.000294728	4693	0.000308389	8427	0.000472614	4177	0.000182312	3931	0.000195969	4310	0.000236078	4998	0.000253967	4209	0.000228055	4956	0.000227776	3384	0.000225187
Kineococcus	29557	0.00171677	46216	0.00245425	21804	0.00156661	15614	0.00102604	38780	0.00217491	35381	0.00154426	30941	0.00154248	38953	0.00213363	26392	0.00134108	26401	0.00143047	39341	0.0018081	36745	0.00244519
Kingella	792	4.60021e-05	778	4.13148e-05	493	3.54219e-05	724	4.7576e-05	1157	6.48885e-05	456	1.99028e-05	480	2.39291e-05	594	3.25361e-05	627	3.18602e-05	459	2.48698e-05	559	2.56914e-05	398	2.64848e-05
Klebsiella	11218	0.00065158	11284	0.000599224	9980	0.00071706	12612	0.000828768	12462	0.000698911	12694	0.000554049	12059	0.000601169	13482	0.000738471	13516	0.000686799	12879	0.000697818	13931	0.000640264	10022	0.000666911
Kocuria	4132	0.000240001	6261	0.000332483	2674	0.000192126	2299	0.000151073	5814	0.000326069	3741	0.000163282	3258	0.000162419	4078	0.000223371	2979	0.000151374	2807	0.000152091	4109	0.000188848	3730	0.000248212
Kordia	2468	0.00014335	2594	0.000137751	1454	0.00010447	1527	0.000100343	2988	0.000167577	1117	4.87532e-05	1153	5.74797e-05	1247	6.83039e-05	1485	7.54585e-05	922	4.99564e-05	1235	5.67601e-05	1009	6.71436e-05
Kosmotoga	1869	0.000108558	2312	0.000122776	1535	0.000110289	2303	0.000151336	2169	0.000121645	1288	5.62167e-05	959	4.78084e-05	1330	7.28502e-05	1333	6.77348e-05	1298	7.0329e-05	1367	6.28268e-05	896	5.96241e-05
Kribbella	49387	0.00286857	73489	0.00390255	32429	0.00233001	20632	0.00135578	50679	0.00284225	42360	0.00184887	38692	0.00192889	49157	0.00269255	31772	0.00161446	35170	0.0019056	50523	0.00232202	45758	0.00304495
Ktedonobacter	33817	0.00196421	56719	0.003012	87833	0.00631078	168538	0.0110751	36869	0.00206774	115362	0.00503515	35128	0.00175121	41195	0.00225644	61823	0.00314146	84147	0.0045593	49761	0.002287	30975	0.00206122
Kytococcus	6065	0.000352276	11404	0.000605596	3917	0.000281435	2840	0.000186624	9191	0.000515462	4909	0.000214261	4348	0.000216758	5345	0.00029277	4141	0.00021042	3826	0.000207303	5572	0.000256087	4965	0.000330395
Labrenzia	35016	0.00203385	28753	0.00152689	23668	0.00170054	21411	0.00140697	37407	0.00209791	21596	0.000942591	23795	0.00118624	23956	0.00131218	30820	0.00156608	31322	0.00169711	31939	0.0014679	18022	0.00119927
Lactobacillus	21407	0.00124339	27975	0.00148558	16895	0.0012139	24161	0.00158768	24470	0.00137236	18376	0.000802049	15767	0.000786021	19145	0.00104866	17831	0.000906061	15937	0.000863508	19446	0.000893731	15484	0.00103038
Lactococcus	1952	0.000113379	2439	0.00012952	1605	0.000115319	2104	0.000138259	2172	0.000121813	2089	9.11776e-05	1748	8.71418e-05	2107	0.00011541	1889	9.59873e-05	1583	8.57711e-05	2186	0.000100468	1849	0.000123041
Laribacter	6433	0.000373651	6511	0.000345759	4405	0.000316498	5967	0.000392107	9793	0.000549224	3797	0.000165726	3614	0.000180166	4332	0.000237283	4888	0.000248378	3675	0.000199121	4041	0.000185723	3089	0.000205557
Lawsonia	2317	0.000134579	2715	0.000144177	1794	0.000128898	2538	0.000166779	2700	0.000151425	1971	8.60273e-05	1757	8.75905e-05	2210	0.000121052	2248	0.000114229	1864	0.000100996	2176	0.000100008	1647	0.000109599
Leadbetterella	7101	0.000412451	6919	0.000367426	4177	0.000300116	4094	0.000269028	7813	0.000438179	3232	0.000141066	3053	0.000152199	3527	0.00019319	4345	0.000220786	2743	0.000148623	3360	0.000154424	2987	0.000198769
Leeuwenhoekiella	5106	0.000296574	5080	0.000269768	3178	0.000228338	3417	0.00022454	5654	0.000317095	3026	0.000132074	2854	0.000142278	3253	0.000178182	3697	0.000187859	2468	0.000133723	3209	0.000147484	2730	0.000181667
Legionella	28578	0.00165991	25641	0.00136164	26232	0.00188476	33913	0.00222851	29255	0.00164072	42121	0.00183844	34768	0.00173327	41273	0.00226071	45082	0.00229079	34310	0.00185901	42558	0.00195595	42430	0.00282349
Leifsonia	15684	0.000910981	15665	0.000831872	8241	0.000592114	4586	0.000301358	16368	0.000917972	10663	0.000465403	9033	0.000450316	10285	0.000563356	9088	0.000461796	6749	0.000365678	10475	0.000481427	10022	0.000666911
Lentisphaera	4868	0.00028275	5220	0.000277202	3467	0.000249103	3404	0.000223686	6353	0.000356298	3142	0.000137137	3114	0.00015524	3828	0.000209677	3813	0.000193753	3319	0.000179832	3742	0.000171981	2618	0.000174214
Leptolyngbya	0	0	0	0	2	1.43699e-07	1	6.57127e-08	3	1.6825e-07	0	0	0	0	2	1.09549e-07	0	0	2	1.08365e-07	0	0	0	0
Leptospira	23707	0.00137698	26044	0.00138304	17616	0.0012657	21828	0.00143438	28975	0.00162502	16309	0.000711831	14751	0.000735371	18389	0.00100725	18805	0.000955553	15800	0.000856085	17149	0.000788162	12828	0.000853636
Leptospirillum	11	6.38918e-07	21	1.11518e-06	27	1.93994e-06	51	3.35135e-06	16	8.97334e-07	15	6.54698e-07	17	8.47489e-07	30	1.64324e-06	33	1.67686e-06	35	1.89639e-06	32	1.47071e-06	16	1.06472e-06
Leptothrix	32250	0.00187319	30169	0.00160209	19514	0.00140208	29739	0.00195423	63626	0.00356836	13008	0.000567754	11598	0.000578187	12273	0.000672248	20936	0.00106384	12191	0.00066054	12652	0.000581481	9876	0.000657196
Leptotrichia	1334	7.74834e-05	1634	8.67717e-05	950	6.82572e-05	1332	8.75293e-05	1603	8.99016e-05	951	4.15079e-05	842	4.19756e-05	1116	6.11284e-05	1105	5.61492e-05	867	4.69763e-05	1022	4.69707e-05	759	5.05075e-05
Leuconostoc	1383	8.03294e-05	1772	9.41e-05	1108	7.96095e-05	1540	0.000101197	1605	9.00138e-05	1208	5.2725e-05	998	4.97526e-05	1330	7.28502e-05	1178	5.98587e-05	1080	5.85172e-05	1240	5.69899e-05	1017	6.7676e-05
Limnobacter	5000	0.000290417	5127	0.000272263	3245	0.000233152	4440	0.000291764	8095	0.000453995	2894	0.000126313	2188	0.000109077	2599	0.000142359	3300	0.000167686	2286	0.000123861	2479	0.000113934	1851	0.000123174
Listeria	20526	0.00119222	28030	0.0014885	16628	0.00119472	24513	0.00161081	24306	0.00136316	17762	0.00077525	14235	0.000709648	17290	0.000947052	16866	0.000857025	15693	0.000850288	17310	0.000795561	14111	0.000939013
Listonella	7	4.06584e-07	9	4.77935e-07	8	5.74798e-07	8	5.25701e-07	15	8.4125e-07	7	3.05526e-07	11	5.48375e-07	3	1.64324e-07	9	4.57324e-07	17	9.21104e-07	11	5.05556e-07	3	1.99634e-07
Loktanella	4937	0.000286758	4690	0.000249057	3096	0.000222447	3461	0.000227431	7452	0.000417933	3286	0.000143423	3232	0.000161123	3314	0.000181523	4116	0.00020915	3527	0.000191102	3995	0.000183609	2746	0.000182732
Lutiella	10012	0.000581532	10096	0.000536136	7805	0.000560787	10996	0.000722576	13806	0.000774287	7536	0.00032892	7038	0.000350861	7676	0.00042045	9031	0.000458899	7515	0.000407182	7855	0.000361013	5600	0.000372651
Lyngbya	6245	0.000362731	7199	0.000382295	5009	0.000359895	6307	0.00041445	7320	0.00041053	5078	0.000221637	4279	0.000213318	5293	0.000289922	4981	0.000253104	5506	0.000298329	5108	0.000234762	3310	0.000220263
Lysinibacillus	2837	0.000164783	3680	0.000195422	2418	0.000173733	3137	0.000206141	3044	0.000170718	2199	9.59787e-05	1988	9.91064e-05	2234	0.000122366	2209	0.000112248	2551	0.00013822	2533	0.000116416	1645	0.000109466
Macrococcus	655	3.80447e-05	866	4.59879e-05	464	3.33383e-05	648	4.25818e-05	717	4.02118e-05	492	2.14741e-05	432	2.15362e-05	479	2.6237e-05	463	2.35268e-05	445	2.41113e-05	487	2.23823e-05	402	2.6751e-05
Magnetococcus	12185	0.000707747	13670	0.00072593	11575	0.000831661	14423	0.000947774	14673	0.000822911	11666	0.000509181	9280	0.000462629	10772	0.000590032	12066	0.000613119	14413	0.000780934	12248	0.000562913	7110	0.000473133
Magnetospirillum	70099	0.00407159	64957	0.00344947	58984	0.00423798	82181	0.00540033	74857	0.00419823	70982	0.00309812	62495	0.00311552	68590	0.00375699	79102	0.00401947	84344	0.00456998	79647	0.00366055	44892	0.00298733
Mannheimia	934	5.425e-05	882	4.68376e-05	683	4.90734e-05	930	6.11128e-05	1110	6.22525e-05	741	3.23421e-05	836	4.16765e-05	960	5.25836e-05	958	4.86796e-05	796	4.31294e-05	833	3.82844e-05	680	4.52504e-05
Maribacter	8432	0.00048976	8312	0.000441399	5166	0.000371176	5727	0.000376336	10009	0.000561338	4513	0.000196977	4033	0.000201054	4769	0.00026122	5331	0.000270888	3947	0.000213859	4597	0.000211276	3653	0.000243088
Maricaulis	16872	0.000979984	14889	0.000790663	10395	0.000746878	11916	0.000783032	21480	0.00120467	11311	0.000493686	11411	0.000568865	12212	0.000668907	14148	0.000718914	10927	0.000592053	13278	0.000610252	9242	0.000615007
Marinobacter	22476	0.00130548	20905	0.00111014	16244	0.00116713	20117	0.00132194	25289	0.00141829	17538	0.000765473	17121	0.000853521	18847	0.00103234	20833	0.0010586	19128	0.0010364	20299	0.000932934	14352	0.00095505
Marinococcus	0	0	0	0	0	0	0	0	0	0	1	4.36465e-08	0	0	0	0	0	0	0	0	0	0	0	0
Marinomonas	10900	0.00063311	10347	0.000549465	7669	0.000551016	9740	0.000640041	13003	0.000729252	9214	0.000402159	9848	0.000490946	11205	0.000613749	11116	0.000564846	9138	0.000495121	11015	0.000506245	8501	0.000565697
Mariprofundus	3720	0.000216071	4009	0.000212893	2910	0.000209083	4028	0.000264691	4862	0.000272677	3045	0.000132904	2876	0.000143375	3381	0.000185193	3425	0.000174037	3057	0.000165636	3310	0.000152126	2294	0.000152654
Maritimibacter	11186	0.000649722	9738	0.000517125	7088	0.000509271	7818	0.000513742	12498	0.00070093	8179	0.000356985	8319	0.000414721	8716	0.000477415	10290	0.000522874	9172	0.000496963	10196	0.000468604	6718	0.000447048
Marivirga	10862	0.000630903	7944	0.000421857	5197	0.000373403	5365	0.000352548	11253	0.000631106	2651	0.000115707	2601	0.000129666	2754	0.000150849	4394	0.000223276	2274	0.000123211	2725	0.00012524	2353	0.00015658
Megasphaera	1243	7.21978e-05	1634	8.67717e-05	1007	7.23527e-05	1801	0.000118348	1547	8.6761e-05	900	3.92819e-05	822	4.09786e-05	939	5.14333e-05	927	4.71044e-05	811	4.39421e-05	906	4.16394e-05	708	4.71137e-05
Meiothermus	20954	0.00121708	26603	0.00141272	17825	0.00128072	27242	0.00179014	26658	0.00149507	18950	0.000827102	15214	0.000758453	18639	0.00102094	18319	0.000930858	16965	0.000919208	18008	0.000827641	13869	0.000922909
Mesoplasma	181	1.05131e-05	209	1.10987e-05	131	9.41231e-06	139	9.13406e-06	186	1.04315e-05	131	5.7177e-06	122	6.08198e-06	132	7.23024e-06	147	7.46963e-06	105	5.68917e-06	125	5.74495e-06	94	6.25521e-06
Mesorhizobium	215646	0.0125255	151173	0.00802787	129436	0.00929994	136359	0.00896051	214019	0.0120029	115761	0.00505257	126516	0.00630711	125537	0.00687623	149511	0.00759722	147572	0.00799583	161811	0.00743677	102185	0.00679987
Methylacidiphilum	9598	0.000557485	10830	0.000575115	9968	0.000716198	11855	0.000779023	9497	0.000532624	10664	0.000465447	10325	0.000514725	14368	0.000787001	12265	0.000623231	11620	0.000629602	11463	0.000526835	8848	0.000588788
Methylibium	45924	0.00266743	42349	0.00224889	29199	0.00209794	45022	0.00295851	89753	0.00503365	22529	0.000983313	20355	0.00101474	22208	0.00121643	32443	0.00164855	19862	0.00107617	22074	0.00101451	17634	0.00117345
Methylobacillus	15520	0.000901455	15433	0.000819552	10119	0.000727047	14015	0.000920963	23062	0.00129339	9316	0.000406611	8950	0.000446178	10139	0.000555359	11824	0.000600822	8084	0.000438012	9532	0.000438087	7664	0.000509999
Methylobacter	11642	0.000676208	11241	0.00059694	8877	0.00063781	11167	0.000733813	13630	0.000764416	10197	0.000445064	10232	0.000510089	11617	0.000636316	11692	0.000594115	11342	0.000614539	11458	0.000526605	7916	0.000526768
Methylobacterium	269400	0.0156477	268931	0.0142813	226977	0.0163082	206097	0.0135432	239679	0.013442	251261	0.0109667	255704	0.0127474	259503	0.0142142	340109	0.0172822	348320	0.0188729	354408	0.0162885	204516	0.0136095
Methylocella	44226	0.0025688	38535	0.00204636	43468	0.00312316	43722	0.00287309	36519	0.00204811	62274	0.00271804	86066	0.00429059	83548	0.0045763	88946	0.00451968	97537	0.00528481	117785	0.00541335	67616	0.00449949
Methylococcus	22589	0.00131205	21838	0.00115968	17846	0.00128223	22863	0.00150239	27054	0.00151728	19911	0.000869046	19643	0.000979249	23210	0.00127132	22871	0.00116216	20457	0.00110841	22436	0.00103115	16826	0.00111968
Methylophaga	3416	0.000198413	2755	0.000146301	2096	0.000150597	3143	0.000206535	3996	0.000224109	2583	0.000112739	2873	0.000143226	3116	0.000170678	3017	0.000153305	2261	0.000122507	2923	0.00013434	2403	0.000159907
Methylosinus	21743	0.00126291	19503	0.00103568	19827	0.00142456	19323	0.00126977	18595	0.00104287	26339	0.00114961	38449	0.00191677	38307	0.00209825	40678	0.002067	39824	0.00215777	51312	0.00235828	30713	0.00204379
Methylotenera	10669	0.000619693	10375	0.000550952	7957	0.000571708	10183	0.000669152	15770	0.000884435	7297	0.000318489	6581	0.000328078	7315	0.000400676	9464	0.000480902	6146	0.000333006	6865	0.000315513	5296	0.000352421
Methylovorus	11062	0.000642519	10720	0.000569273	7197	0.000517102	9953	0.000654038	17183	0.00096368	6365	0.00027781	5925	0.000295375	6672	0.000365456	8181	0.000415708	4940	0.000267662	6166	0.000283387	4850	0.000322742
Micrococcus	6904	0.000401008	10674	0.00056683	4677	0.000336041	3751	0.000246488	8962	0.000502619	6406	0.0002796	5671	0.000282712	7149	0.000391583	5192	0.000263825	5053	0.000273785	7316	0.000336241	6373	0.00042409
Microcoleus	8852	0.000514155	10884	0.000577982	7196	0.000517031	10734	0.00070536	11290	0.000633181	7776	0.000339395	6386	0.000318357	7567	0.000414479	7798	0.000396246	8395	0.000454863	7845	0.000360553	4982	0.000331526
Microcystis	7594	0.000441086	8836	0.000469226	6859	0.000492817	8080	0.000530958	8685	0.000487084	7232	0.000315652	6119	0.000305046	7676	0.00042045	7405	0.000376276	7774	0.000421216	7452	0.000342491	4754	0.000316354
Micromonospora	79832	0.00463692	102656	0.00545143	54790	0.00393665	31624	0.0020781	84069	0.00471487	63028	0.00275095	57188	0.00285095	72294	0.00395987	47876	0.00243276	49627	0.00268892	73052	0.00335744	64373	0.00428368
Microscilla	9551	0.000554755	8940	0.000474748	5455	0.00039194	5721	0.000375942	10756	0.000603233	3778	0.000164897	3438	0.000171392	4079	0.000223425	5057	0.000256965	3510	0.000190181	3894	0.000178967	3146	0.00020935
Mitsuokella	1253	7.27786e-05	1541	8.1833e-05	1040	7.47237e-05	1782	0.0001171	1543	8.65366e-05	1051	4.58725e-05	782	3.89845e-05	1010	5.53223e-05	996	5.06105e-05	857	4.64345e-05	935	4.29722e-05	708	4.71137e-05
Mobiluncus	4148	0.00024093	5746	0.000305135	2949	0.000211885	3267	0.000214683	4882	0.000273799	3560	0.000155382	3356	0.000167304	3802	0.000208253	3283	0.000166822	2781	0.000150682	4139	0.000190227	3269	0.000217535
Moorella	14293	0.000830187	18665	0.000991183	12430	0.000893092	20882	0.00137221	16981	0.000952352	12324	0.0005379	9416	0.000469409	11789	0.000645737	11176	0.000567895	10674	0.000578345	11796	0.00054214	8646	0.000575346
Moraxella	682	3.96129e-05	705	3.74382e-05	407	2.92428e-05	576	3.78505e-05	844	4.73344e-05	484	2.11249e-05	477	2.37796e-05	576	3.15501e-05	553	2.81e-05	443	2.40029e-05	539	2.47722e-05	477	3.17418e-05
Moritella	1370	7.95744e-05	1465	7.77971e-05	1012	7.27119e-05	1344	8.83178e-05	1793	0.000100557	1026	4.47813e-05	963	4.80078e-05	1064	5.82801e-05	1208	6.13831e-05	939	5.08775e-05	1085	4.98662e-05	811	5.39678e-05
Mucilaginibacter	11646	0.00067644	13056	0.000693324	10165	0.000730352	14099	0.000926483	11631	0.000652306	13210	0.000576571	11113	0.000554009	12196	0.000668031	16236	0.000825013	8908	0.000482659	12648	0.000581297	12078	0.000803727
Mycobacterium	2265242	0.131573	2515611	0.133589	1794305	0.12892	1034400	0.0679732	1426402	0.0799974	7756004	0.338523	6137212	0.305954	2777114	0.152115	3912399	0.198804	4086174	0.2214	5178873	0.238019	2624940	0.174676
Mycoplasma	1518	8.81707e-05	1876	9.96228e-05	1085	7.7957e-05	1488	9.77804e-05	1715	9.6183e-05	1203	5.25068e-05	1139	5.67818e-05	1348	7.38361e-05	1250	6.35172e-05	1030	5.58081e-05	1323	6.08046e-05	952	6.33506e-05
Myxococcus	92994	0.00540141	128483	0.00682294	67723	0.00486588	118808	0.00780719	119604	0.00670779	61416	0.0026806	51329	0.00255887	61797	0.0033849	72331	0.00367541	57468	0.00311377	62258	0.00286135	46709	0.00310824
Nakamurella	59700	0.00346758	58322	0.00309712	35249	0.00253263	16670	0.00109543	49222	0.00276054	35271	0.00153946	34690	0.00172938	43656	0.00239124	34862	0.00177147	32577	0.00176511	44415	0.0020413	39181	0.00260729
Natranaerobius	3054	0.000177387	3941	0.000209282	2436	0.000175026	4170	0.000274022	3677	0.000206219	2318	0.000101173	1780	8.87371e-05	2280	0.000124886	2151	0.0001093	2078	0.000112591	2240	0.00010295	1600	0.000106472
Nautilia	776	4.50728e-05	896	4.7581e-05	564	4.05232e-05	806	5.29644e-05	911	5.10919e-05	518	2.26089e-05	456	2.27327e-05	612	3.3522e-05	560	2.84557e-05	514	2.78499e-05	530	2.43586e-05	418	2.78157e-05
Neisseria	22230	0.0012912	21734	0.00115416	14404	0.00103492	21163	0.00139068	29125	0.00163343	16159	0.000705284	15223	0.000758902	18581	0.00101777	17924	0.000910786	13978	0.000757364	16698	0.000767434	13166	0.000876128
Neorickettsia	538	3.12489e-05	633	3.36147e-05	422	3.03206e-05	659	4.33046e-05	698	3.91462e-05	468	2.04266e-05	433	2.1586e-05	520	2.84828e-05	502	2.55085e-05	443	2.40029e-05	554	2.54616e-05	365	2.42888e-05
Neptuniibacter	2642	0.000153457	2380	0.000126387	1761	0.000126527	2298	0.000151008	3202	0.000179579	1994	8.70312e-05	1951	9.72619e-05	2178	0.000119299	2307	0.000117227	1747	9.4657e-05	2178	0.0001001	1657	0.000110265
Nitratiruptor	2057	0.000119478	2520	0.000133822	1742	0.000125162	2408	0.000158236	2433	0.000136451	1755	7.65997e-05	1531	7.63239e-05	1895	0.000103798	1840	9.34974e-05	1571	8.51209e-05	1804	8.29112e-05	1422	9.46266e-05
Nitrobacter	228588	0.0132772	191519	0.0101704	202835	0.0145736	163221	0.0107257	150705	0.00845204	251960	0.0109972	204457	0.0101927	183425	0.010047	328598	0.0166973	285883	0.0154899	288324	0.0132513	159000	0.0105806
Nitrococcus	14186	0.000823972	13736	0.000729434	12032	0.000864496	15176	0.000997255	16488	0.000924702	14222	0.000620741	14465	0.000721114	16487	0.000903068	15762	0.000800927	16135	0.000874236	16467	0.000756817	11812	0.000786027
Nitrosococcus	62150	0.00360989	59068	0.00313674	46844	0.00336573	61149	0.00401826	72078	0.00404238	51517	0.00224854	50814	0.0025332	59555	0.0032621	55893	0.00284014	53831	0.0029167	57975	0.00266451	43280	0.00288006
Nitrosomonas	30168	0.00175226	30407	0.00161473	20690	0.00148657	25587	0.00168139	45586	0.00255662	16361	0.000714101	16575	0.000826302	18345	0.00100484	21531	0.00109407	17570	0.000951988	18495	0.000850023	13458	0.000895559
Nitrosospira	26926	0.00156396	28559	0.00151659	18691	0.00134294	22509	0.00147913	40796	0.00228798	15265	0.000666264	14533	0.000724504	16948	0.000928319	19146	0.000972881	16268	0.000881443	16575	0.000761781	11947	0.00079501
Nitrospira	24975	0.00145063	35779	0.0019	21218	0.00152451	31612	0.00207731	35894	0.00201306	17893	0.000780967	15770	0.000786171	18822	0.00103097	19764	0.00100428	20253	0.00109736	18983	0.000872452	11812	0.000786027
Nocardia	35450	0.00205906	46195	0.00245313	26795	0.00192521	20508	0.00134764	35390	0.00198479	46866	0.00204554	37993	0.00189404	44536	0.00243944	32416	0.00164718	34676	0.00187884	48921	0.00224839	40892	0.00272115
Nocardioides	111883	0.00649855	264814	0.0140626	60010	0.0043117	31433	0.00206555	156001	0.00874906	56681	0.00247393	49574	0.00247138	62383	0.003417	43781	0.00222468	46594	0.00252458	65515	0.00301104	57130	0.0038017
Nocardiopsis	16132	0.000937003	22447	0.00119202	15493	0.00111317	13558	0.000890932	17379	0.000974673	33871	0.00147835	32113	0.00160091	43311	0.00237234	23719	0.00120525	29593	0.00160343	42712	0.00196303	38705	0.00257561
Nodularia	3761	0.000218452	4688	0.000248951	2995	0.00021519	4452	0.000292553	5028	0.000281987	3358	0.000146565	2798	0.000139487	3410	0.000186781	3344	0.000169921	3408	0.000184654	3235	0.000148679	2303	0.000153253
Nostoc	37365	0.00217029	46520	0.00247039	31565	0.00226794	43587	0.00286422	47382	0.00265734	36535	0.00159463	29647	0.00147797	35765	0.00195901	34744	0.00176547	35203	0.00190739	34884	0.00160326	24481	0.00162908
Novosphingobium	24695	0.00143437	38757	0.00205815	17006	0.00122188	20229	0.0013293	33222	0.0018632	20137	0.00087891	19482	0.000971223	21153	0.00115865	22469	0.00114174	17890	0.000969327	20846	0.000958074	16847	0.00112108
Oceanibulbus	3184	0.000184938	2923	0.000155223	2069	0.000148657	2572	0.000169013	3903	0.000218893	2165	9.44948e-05	2246	0.000111968	2196	0.000120285	2817	0.000143142	2571	0.000139303	2696	0.000123907	1732	0.000115255
Oceanicaulis	8581	0.000498414	7277	0.000386437	5279	0.000379295	6159	0.000404724	11014	0.000617702	5706	0.000249047	5505	0.000274437	5930	0.000324813	6846	0.000347871	5425	0.000293941	6527	0.000299978	4241	0.000282216
Oceanicola	16586	0.000963372	15798	0.000838935	10984	0.000789197	12448	0.000817991	21142	0.00118571	12363	0.000539602	12448	0.000620562	13012	0.000712727	15137	0.000769168	13730	0.000743927	15756	0.00072414	9970	0.000663451
Oceanithermus	4648	0.000269972	5999	0.00031857	3645	0.000261892	5804	0.000381396	6082	0.000341099	3167	0.000138229	2536	0.000126425	3306	0.000181085	3186	0.000161893	3138	0.000170025	3267	0.00015015	2193	0.000145933
Oceanobacillus	4489	0.000260737	5798	0.000307896	3352	0.00024084	5084	0.000334083	5190	0.000291073	3938	0.00017188	3040	0.000151551	3757	0.000205788	3507	0.000178204	3350	0.000181512	3741	0.000171935	2950	0.000196307
Ochrobactrum	30409	0.00176626	24033	0.00127624	20005	0.00143735	18405	0.00120944	30742	0.00172411	19388	0.000846219	22761	0.00113469	22710	0.00124393	27180	0.00138112	27022	0.00146412	29543	0.00135779	18240	0.00121378
Octadecabacter	7296	0.000423777	7313	0.000388348	7853	0.000564236	7059	0.000463866	7870	0.000441376	7574	0.000330579	8194	0.00040849	7815	0.000428063	10626	0.000539947	13837	0.000749725	11369	0.000522515	5732	0.000381434
Oenococcus	1031	5.98841e-05	1295	6.87695e-05	785	5.6402e-05	1075	7.06411e-05	1157	6.48885e-05	1014	4.42576e-05	873	4.35211e-05	1085	5.94304e-05	965	4.90353e-05	836	4.52967e-05	1045	4.80278e-05	864	5.74947e-05
Oligotropha	59695	0.00346729	47072	0.0024997	43543	0.00312855	34811	0.00228752	44088	0.0024726	46926	0.00204816	40537	0.00202086	41496	0.00227293	64429	0.00327388	55195	0.00299061	60768	0.00279287	32501	0.00216277
Olsenella	872	5.06488e-05	1151	6.11225e-05	575	4.13136e-05	759	4.98759e-05	1080	6.057e-05	519	2.26526e-05	407	2.02899e-05	579	3.17145e-05	544	2.76427e-05	477	2.58451e-05	638	2.93222e-05	470	3.1276e-05
Opitutus	55906	0.00324721	55957	0.00297153	40966	0.0029434	43655	0.00286869	62805	0.00352232	37813	0.00165041	48291	0.00240742	60341	0.00330515	59690	0.00303308	40116	0.00217359	49133	0.00225813	42502	0.00282828
Oribacterium	845	4.90805e-05	989	5.25197e-05	689	4.95045e-05	1024	6.72898e-05	980	5.49617e-05	645	2.8152e-05	635	3.16562e-05	802	4.39292e-05	690	3.50615e-05	652	3.53271e-05	731	3.35965e-05	553	3.67992e-05
Orientia	536	3.11327e-05	509	2.70299e-05	384	2.75903e-05	576	3.78505e-05	603	3.38183e-05	425	1.85498e-05	474	2.363e-05	528	2.8921e-05	540	2.74394e-05	553	2.9963e-05	557	2.55995e-05	400	2.66179e-05
Ornithobacterium	2	1.16167e-07	0	0	2	1.43699e-07	8	5.25701e-07	7	3.92584e-07	2	8.72931e-08	0	0	3	1.64324e-07	1	5.08138e-08	3	1.62548e-07	0	0	0	0
Oscillatoria	7785	0.00045218	10492	0.000557166	6190	0.00044475	8365	0.000549686	10132	0.000568237	6380	0.000278465	5141	0.000256291	6395	0.000350283	6378	0.00032409	6100	0.000330514	6127	0.000281595	4160	0.000276826
Oscillochloris	9749	0.000566256	16248	0.000862831	7537	0.000541531	10909	0.000716859	18491	0.00103704	6396	0.000279163	4644	0.000231514	5900	0.00032317	6392	0.000324802	5813	0.000314963	5970	0.000274379	4277	0.000284612
Oxalobacter	4378	0.000254289	4755	0.000252509	3261	0.000234302	4860	0.000319363	6794	0.00038103	3003	0.000131071	2865	0.000142827	3263	0.000178729	3626	0.000184251	2599	0.000140821	3036	0.000139533	2350	0.00015638
Paenibacillus	32567	0.0018916	44084	0.00234103	26052	0.00187183	35593	0.00233891	34896	0.00195709	35033	0.00152907	24529	0.00122283	28713	0.00157274	25702	0.00130602	25171	0.00136383	30027	0.00138003	19127	0.0012728
Paludibacter	4107	0.000238549	4429	0.000235197	3125	0.00022453	3326	0.00021856	4554	0.000255404	3022	0.0001319	2852	0.000142179	3465	0.000189794	3913	0.000198834	2595	0.000140604	3114	0.000143118	3008	0.000200167
Pantoea	8335	0.000484126	8450	0.000448727	7335	0.000527018	9261	0.000608565	8520	0.00047783	10155	0.000443231	9286	0.000462929	10468	0.00057338	10869	0.000552295	9830	0.000532615	11068	0.000508681	8285	0.000551323
Parabacteroides	12299	0.000714369	13229	0.000702511	8871	0.000637379	9052	0.000594831	14186	0.000795599	8131	0.00035489	7367	0.000367262	8562	0.00046898	9681	0.000491928	6798	0.000368333	8204	0.000377053	7470	0.000497089
Parachlamydia	4942	0.000287049	5526	0.000293452	5745	0.000412777	5453	0.000358331	4444	0.000249234	6670	0.000291122	7819	0.000389795	8706	0.000476867	9174	0.000466166	6940	0.000376027	8034	0.00036924	4131	0.000274896
Paracoccus	21774	0.00126471	20301	0.00107806	14731	0.00105842	15863	0.0010424	28064	0.00157392	15564	0.000679315	15969	0.000796091	16541	0.000906026	19721	0.0010021	19100	0.00103489	20348	0.000935186	12806	0.000852172
Parascardovia	616	3.57794e-05	769	4.08369e-05	394	2.83088e-05	383	2.51679e-05	613	3.43791e-05	502	2.19106e-05	456	2.27327e-05	530	2.90305e-05	453	2.30186e-05	450	2.43822e-05	484	2.22445e-05	421	2.80153e-05
Parvibaculum	59806	0.00347374	49928	0.00265137	39714	0.00285344	47438	0.00311728	67450	0.00378282	42514	0.00185559	41977	0.00209265	45000	0.00246486	52384	0.00266183	47676	0.00258321	52280	0.00240277	32078	0.00213462
Parvularcula	6745	0.000391773	6177	0.000328022	4483	0.000322102	5176	0.000340129	8249	0.000462632	4806	0.000209765	4567	0.000227675	5207	0.000285211	5575	0.000283287	4808	0.00026051	5559	0.00025549	3441	0.00022898
Pasteurella	1968	0.000114308	1907	0.000101269	1463	0.000105116	1873	0.00012308	2311	0.000129609	1634	7.13184e-05	1726	8.60451e-05	1955	0.000107084	1888	9.59364e-05	1545	8.37121e-05	1876	8.62203e-05	1410	9.38281e-05
Pectobacterium	8722	0.000506604	8354	0.00044363	6450	0.000463431	8121	0.000533652	9487	0.000532063	8056	0.000351617	7658	0.000381769	8602	0.000471171	8711	0.000442639	7663	0.000415201	8638	0.000396999	6814	0.000453436
Pediococcus	1090	6.3311e-05	1467	7.79033e-05	835	5.99945e-05	1221	8.02351e-05	1299	7.28523e-05	843	3.6794e-05	755	3.76385e-05	885	4.84755e-05	928	4.71552e-05	827	4.4809e-05	1010	4.64192e-05	756	5.03078e-05
Pedobacter	30377	0.0017644	33646	0.00178673	21492	0.00154419	23083	0.00151685	33237	0.00186404	20349	0.000888163	17445	0.000869674	19001	0.00104077	25477	0.00129458	15046	0.000815231	19328	0.000888308	18412	0.00122522
Pelagibaca	6280	0.000364764	5602	0.000297488	4402	0.000316283	4831	0.000317458	7077	0.000396902	4746	0.000207146	4646	0.000231614	4525	0.000247855	5952	0.000302444	6201	0.000335986	5922	0.000272173	3504	0.000233173
Pelobacter	35176	0.00204314	40546	0.00215315	30357	0.00218114	40723	0.00267602	46496	0.00260765	28843	0.0012589	27808	0.00138629	33949	0.00185954	32949	0.00167426	33273	0.00180282	34171	0.00157049	22662	0.00150804
Pelodictyon	7964	0.000462577	9257	0.000491582	7177	0.000515666	9390	0.000617042	9593	0.000538008	7200	0.000314255	6994	0.000348667	8478	0.000464379	8097	0.000411439	7967	0.000431673	8517	0.000391438	5611	0.000373383
Pelotomaculum	12005	0.000697292	15773	0.000837607	10541	0.000757368	18053	0.00118631	14376	0.000806254	10535	0.000459816	7808	0.000389247	9882	0.000541282	9605	0.000488067	9635	0.000522049	10002	0.000459688	7060	0.000469806
Peptoniphilus	1148	6.66798e-05	1574	8.35855e-05	975	7.00535e-05	1497	9.83718e-05	1425	7.99188e-05	727	3.1731e-05	683	3.40491e-05	885	4.84755e-05	859	4.36491e-05	794	4.3021e-05	877	4.03066e-05	567	3.77309e-05
Peptostreptococcus	637	3.69992e-05	866	4.59879e-05	473	3.39849e-05	676	4.44218e-05	809	4.53714e-05	438	1.91172e-05	401	1.99908e-05	490	2.68395e-05	478	2.4289e-05	366	1.98308e-05	472	2.16929e-05	348	2.31576e-05
Persephonella	2204	0.000128016	2734	0.000145186	1776	0.000127605	2861	0.000188004	2556	0.000143349	1750	7.63814e-05	1540	7.67726e-05	1934	0.000105934	1828	9.28876e-05	1618	8.76674e-05	1793	8.24056e-05	1330	8.85045e-05
Petrotoga	1700	9.87419e-05	2187	0.000116138	1494	0.000107343	2358	0.00015495	1962	0.000110036	1610	7.02709e-05	1247	6.21658e-05	1599	8.75845e-05	1514	7.69321e-05	1444	7.82397e-05	1520	6.98586e-05	1209	8.04526e-05
Phaeobacter	2760	0.00016031	2408	0.000127874	1778	0.000127749	2079	0.000136617	3388	0.00019001	1721	7.51157e-05	1701	8.47988e-05	1790	9.80465e-05	2153	0.000109402	1949	0.000105602	2092	9.61475e-05	1356	9.02347e-05
Phenylobacterium	31685	0.00184037	38817	0.00206133	26146	0.00187858	33037	0.00217095	40670	0.00228091	33367	0.00145635	27521	0.00137199	29208	0.00159986	36726	0.00186619	25655	0.00139005	33121	0.00152223	22613	0.00150478
Photobacterium	8110	0.000471057	7930	0.000421113	5803	0.000416944	7653	0.000502899	9724	0.000545355	6308	0.000275322	6301	0.000314119	7447	0.000407906	7578	0.000385067	6453	0.00034964	7376	0.000338998	5452	0.000362802
Photorhabdus	5187	0.000301279	5284	0.000280601	4464	0.000320737	5728	0.000376402	5589	0.00031345	5943	0.000259391	5684	0.000283361	6557	0.000359157	6306	0.000320432	5763	0.000312254	6489	0.000298232	4545	0.000302446
Pirellula	106561	0.00618943	103776	0.0055109	74403	0.00534584	66544	0.00437278	149377	0.00837756	65521	0.00285976	54754	0.00272961	69768	0.00382151	70630	0.00358898	59831	0.0032418	63629	0.00292436	43119	0.00286934
Planctomyces	139594	0.0081081	148077	0.00786346	121023	0.00869547	137170	0.0090138	184913	0.0103705	133124	0.0058104	115481	0.00575699	147813	0.00809639	128678	0.00653862	128621	0.00696902	141386	0.00649805	94612	0.00629593
Planococcus	0	0	0	0	1	7.18497e-08	0	0	1	5.60834e-08	0	0	0	0	0	0	0	0	1	5.41826e-08	0	0	0	0
Plesiocystis	25513	0.00148188	25462	0.00135213	16770	0.00120492	16912	0.00111133	33467	0.00187694	11650	0.000508482	11431	0.000569862	13271	0.000726913	16022	0.000814139	12491	0.000676795	14264	0.000655568	10675	0.000710365
Polaribacter	4709	0.000273515	4952	0.00026297	2937	0.000211023	2971	0.000195232	5237	0.000293709	2292	0.000100038	1968	9.81093e-05	2363	0.000129432	2915	0.000148122	1851	0.000100292	2426	0.000111498	2065	0.000137415
Polaromonas	82798	0.0048092	81225	0.00431336	55931	0.00401863	88592	0.00582162	121166	0.0067954	48557	0.00211934	44503	0.00221858	46904	0.00256915	62557	0.00317876	50085	0.00271374	51638	0.00237326	36035	0.00239794
Polynucleobacter	11352	0.000659364	10411	0.000552864	7810	0.000561146	10429	0.000685317	14579	0.000817639	8023	0.000350176	7176	0.00035774	7874	0.000431295	9804	0.000498178	7335	0.000397429	8386	0.000385417	6284	0.000418167
Porphyromonas	4645	0.000269798	5241	0.000278317	3248	0.000233368	3579	0.000235186	5913	0.000331621	2689	0.000117366	2382	0.000118748	3006	0.000164652	3329	0.000169159	2390	0.000129496	2966	0.000136316	2438	0.000162236
Prevotella	7532	0.000437485	8192	0.000435027	5291	0.000380157	5779	0.000379753	8546	0.000479288	4742	0.000206972	4560	0.000227327	5426	0.000297207	5794	0.000294415	4193	0.000227188	5035	0.000231407	4221	0.000280885
Prochlorococcus	7494	0.000435278	8953	0.000475439	5701	0.000409615	7996	0.000525438	8980	0.000503629	6235	0.000272136	5461	0.000272243	6721	0.00036814	6412	0.000325818	5636	0.000305373	6601	0.000303379	4958	0.000329929
Propionibacterium	24164	0.00140353	32525	0.0017272	13021	0.000935555	10052	0.000660544	26793	0.00150264	16551	0.000722394	15209	0.000758204	19608	0.00107402	14149	0.000718964	13141	0.000712014	19914	0.00091524	18153	0.00120799
Prosthecochloris	2332	0.000135451	2679	0.000142265	2031	0.000145927	2556	0.000167962	2750	0.000154229	1974	8.61583e-05	1877	9.35728e-05	2243	0.000122859	2196	0.000111587	2290	0.000124078	2419	0.000111176	1560	0.00010381
Proteus	3428	0.00019911	3287	0.000174552	2690	0.000193276	3574	0.000234857	3840	0.00021536	3207	0.000139974	3327	0.000165859	4035	0.000221015	3659	0.000185928	3362	0.000182162	3735	0.000171659	2850	0.000189653
Providencia	2710	0.000157406	2561	0.000135999	2196	0.000157782	2784	0.000182944	2756	0.000154566	2934	0.000128059	2837	0.000141431	3055	0.000167336	3024	0.000153661	2992	0.000162114	3125	0.000143624	2274	0.000151323
Pseudoalteromonas	17964	0.00104341	17409	0.000924485	12130	0.000871537	14931	0.000981156	21417	0.00120114	14041	0.000612841	13792	0.000687563	15714	0.000860727	16119	0.000819068	12341	0.000668667	15072	0.000692703	11992	0.000798005
Pseudomonas	226355	0.0131475	211126	0.0112116	175455	0.0126064	219648	0.0144337	257465	0.0144395	212257	0.00926428	206165	0.0102778	225209	0.0123357	232673	0.011823	202789	0.0109876	226444	0.0104073	172358	0.0114695
Pseudoramibacter	470	2.72992e-05	575	3.05347e-05	335	2.40697e-05	473	3.10821e-05	523	2.93316e-05	290	1.26575e-05	281	1.40085e-05	324	1.7747e-05	299	1.51933e-05	277	1.50086e-05	364	1.67293e-05	235	1.5638e-05
Pseudovibrio	11585	0.000672897	9809	0.000520896	7037	0.000505607	6780	0.000445532	13148	0.000737384	6504	0.000283877	6834	0.000340691	7243	0.000396732	9494	0.000482426	8283	0.000448794	9271	0.000426092	5598	0.000372517
Psychrobacter	5821	0.000338104	6486	0.000344432	4321	0.000310463	5429	0.000356754	6983	0.00039163	5235	0.00022849	4989	0.000248713	5426	0.000297207	5612	0.000285167	4683	0.000253737	5553	0.000255214	4309	0.000286741
Psychroflexus	2733	0.000158742	2725	0.000144708	1740	0.000125019	2188	0.000143779	3116	0.000174756	1674	7.30643e-05	1728	8.61448e-05	1952	0.00010692	1943	9.87312e-05	1688	9.14602e-05	1913	8.79208e-05	1479	9.84197e-05
Psychromonas	5276	0.000306448	5069	0.000269183	3741	0.00026879	4791	0.000314829	6390	0.000358373	4292	0.000187331	4458	0.000222242	5090	0.000278803	5069	0.000257575	4438	0.000240462	5057	0.000232418	3831	0.000254933
Pyramidobacter	1111	6.45307e-05	1320	7.00971e-05	822	5.90605e-05	1385	9.1012e-05	1273	7.13941e-05	743	3.24294e-05	637	3.17559e-05	757	4.14643e-05	837	4.25311e-05	719	3.89573e-05	821	3.77329e-05	558	3.7132e-05
Ralstonia	69317	0.00402617	72468	0.00384833	63158	0.00453789	95826	0.00629698	89456	0.00501699	75419	0.00329178	65418	0.00326124	71335	0.00390734	83290	0.00423228	68978	0.00373741	74034	0.00340257	52904	0.00352048
Raphidiopsis	1297	7.53343e-05	1612	8.56034e-05	1044	7.50111e-05	1484	9.75176e-05	1532	8.59197e-05	1059	4.62217e-05	953	4.75092e-05	1105	6.05259e-05	1206	6.12814e-05	1110	6.01427e-05	1139	5.2348e-05	740	4.92431e-05
Reinekea	4343	0.000252257	4330	0.00022994	3013	0.000216483	3546	0.000233017	5469	0.00030672	3053	0.000133253	3047	0.0001519	3695	0.000202392	3729	0.000189485	2800	0.000151711	3448	0.000158469	2747	0.000182798
Renibacterium	5283	0.000306855	8546	0.000453825	3544	0.000254635	3292	0.000216326	9513	0.000533521	5063	0.000220982	4561	0.000227376	5605	0.000307011	4081	0.000207371	3814	0.000206652	5621	0.000258339	5275	0.000351024
Rhizobium	174570	0.0101396	146609	0.0077855	135332	0.00972357	117772	0.00773911	176651	0.00990718	132175	0.00576898	139949	0.00697678	141711	0.00776216	170492	0.00866335	173080	0.00937792	178994	0.0082265	112069	0.0074576
Rhodobacter	51243	0.00297637	48571	0.00257931	33034	0.00237348	34841	0.00228949	76834	0.00430911	33968	0.00148259	34505	0.00172015	36708	0.00201066	43495	0.00221015	38786	0.00210153	42754	0.00196496	28380	0.00188854
Rhodococcus	146650	0.00851794	182431	0.00968779	107912	0.00775345	77298	0.00507946	135208	0.00758292	179102	0.00781718	151859	0.00757052	164520	0.00901151	126958	0.00645122	138006	0.00747752	186116	0.00855382	151761	0.0100989
Rhodomicrobium	28310	0.00164434	22936	0.00121799	20092	0.0014436	15380	0.00101066	29334	0.00164515	17066	0.000744872	17104	0.000852674	19436	0.0010646	27756	0.00141039	24544	0.00132986	23833	0.00109536	13219	0.000879655
Rhodopirellula	106330	0.00617602	107198	0.00569263	78382	0.00563173	75955	0.0049912	143027	0.00802144	77063	0.00336353	66600	0.00332016	85488	0.00468257	79740	0.00405189	71481	0.00387303	80564	0.00370269	55527	0.00369503
Rhodopseudomonas	533351	0.0309789	428628	0.0227618	416353	0.0299149	372959	0.0245081	385538	0.0216223	557352	0.0243265	423205	0.0210977	400407	0.0219321	694436	0.0352869	509792	0.0276219	579117	0.026616	357301	0.0237765
Rhodospirillum	69205	0.00401967	62736	0.00333152	59127	0.00424826	89253	0.00586505	79532	0.00446042	72860	0.00318009	61457	0.00306377	67885	0.00371837	75193	0.00382084	81038	0.00439085	75528	0.00347124	43581	0.00290009
Rhodothermus	21425	0.00124444	25813	0.00137077	16884	0.00121311	24089	0.00158295	27731	0.00155525	15697	0.00068512	13381	0.000667074	16797	0.000920048	16292	0.000827858	14839	0.000804016	15983	0.000734573	11511	0.000765997
Rickettsia	6053	0.000351579	5942	0.000315543	4877	0.000350411	6774	0.000445137	6709	0.000376263	5456	0.000238136	5497	0.000274038	6311	0.000345682	6351	0.000322718	5767	0.000312471	6150	0.000282652	4182	0.00027829
Rickettsiella	1479	8.59055e-05	1251	6.64329e-05	1001	7.19216e-05	1583	0.000104023	1356	7.6049e-05	1319	5.75698e-05	1680	8.37519e-05	3151	0.000172595	1744	8.86193e-05	1326	7.18461e-05	1668	7.66607e-05	1178	7.83897e-05
Riemerella	1344	7.80642e-05	1546	8.20985e-05	849	6.10004e-05	827	5.43444e-05	1681	9.42761e-05	662	2.8894e-05	575	2.86651e-05	680	3.72467e-05	813	4.13116e-05	531	2.8771e-05	608	2.79435e-05	569	3.7864e-05
Robiginitalea	7841	0.000455432	8168	0.000433752	4801	0.000344951	5624	0.000369568	10017	0.000561787	4272	0.000186458	3962	0.000197515	4444	0.000243418	4955	0.000251782	3832	0.000207628	4314	0.00019827	3664	0.00024382
Roseburia	898	5.2159e-05	974	5.17231e-05	657	4.72053e-05	863	5.671e-05	1068	5.9897e-05	710	3.0989e-05	596	2.9712e-05	813	4.45317e-05	676	3.43501e-05	657	3.5598e-05	737	3.38722e-05	541	3.60007e-05
Roseibium	12584	0.000730922	11071	0.000587913	9436	0.000677974	8245	0.000541801	13004	0.000729308	8075	0.000352446	9097	0.000453506	8119	0.000444715	11523	0.000585527	18117	0.000981626	14302	0.000657315	6143	0.000408784
Roseiflexus	72525	0.0042125	107309	0.00569852	59204	0.00425379	88292	0.0058019	111321	0.00624326	56709	0.00247515	42948	0.00214106	53072	0.002907	53196	0.00270309	51349	0.00278222	52729	0.0024234	38369	0.00255326
Roseobacter	39430	0.00229023	36437	0.00193494	26236	0.00188505	28700	0.00188595	51684	0.00289861	27012	0.00117898	27354	0.00136366	28533	0.00156288	34567	0.00175648	32191	0.00174419	33961	0.00156083	22198	0.00147716
Roseomonas	24866	0.0014443	24358	0.0012935	21197	0.001523	26162	0.00171917	25572	0.00143416	34797	0.00151877	26573	0.00132473	30936	0.00169451	36970	0.00187859	30343	0.00164406	34608	0.00159057	27401	0.00182339
Roseovarius	19471	0.00113094	17696	0.000939726	12737	0.00091515	14767	0.000970379	25282	0.0014179	12692	0.000553962	11963	0.000596383	12894	0.000706263	15793	0.000802502	15640	0.000847416	15722	0.000722577	9499	0.000632109
Rothia	3054	0.000177387	4138	0.000219744	1919	0.00013788	1722	0.000113157	3820	0.000214238	2497	0.000108985	2237	0.00011152	2811	0.000153971	2196	0.000111587	1912	0.000103597	2822	0.000129698	2537	0.000168824
Rubrobacter	49842	0.002895	75254	0.00399628	38190	0.00274394	51395	0.0033773	52001	0.00291639	46167	0.00201503	33162	0.0016532	40393	0.00221251	36582	0.00185887	36721	0.00198964	43278	0.00198904	36022	0.00239707
Ruegeria	37772	0.00219393	34416	0.00182762	24241	0.00174171	27502	0.00180723	49216	0.0027602	24370	0.00106367	24280	0.00121041	26243	0.00143745	30694	0.00155968	28595	0.00154935	30813	0.00141615	19850	0.00132091
Ruminococcus	3732	0.000216768	4051	0.000215124	2673	0.000192054	3811	0.000250431	4072	0.000228371	2707	0.000118151	2285	0.000113913	2890	0.000158298	2732	0.000138823	2454	0.000132964	2742	0.000126021	2050	0.000136417
Saccharomonospora	17280	0.00100368	23353	0.00124013	13377	0.000961134	9924	0.000652132	18994	0.00106525	22920	0.00100038	17036	0.000849284	21242	0.00116352	15347	0.000779839	16508	0.000894446	23859	0.00109655	19575	0.00130261
Saccharophagus	10971	0.000637234	9779	0.000519303	6749	0.000484914	7661	0.000503425	13187	0.000739571	7379	0.000322068	7203	0.000359086	8334	0.000456491	8703	0.000442232	6288	0.0003407	7853	0.000360921	6463	0.000430079
Saccharopolyspora	107559	0.0062474	144833	0.00769119	86896	0.00624345	71764	0.0047158	112361	0.00630158	148731	0.00649159	121945	0.00607924	155494	0.00851712	104869	0.00532879	119980	0.00650083	167332	0.00769052	139285	0.00926868
Sagittula	6122	0.000355587	5294	0.000281132	3901	0.000280286	4231	0.00027803	7560	0.00042399	4285	0.000187025	4186	0.000208682	4506	0.000246814	5492	0.000279069	4783	0.000259155	5500	0.000252778	3729	0.000248145
Salinibacter	18121	0.00105253	22068	0.0011719	13298	0.000955458	17648	0.0011597	23009	0.00129042	13739	0.00059966	11642	0.000580381	14281	0.000782235	13203	0.000670895	12011	0.000650787	13681	0.000628774	10202	0.000678889
Salinispora	86302	0.00501272	113513	0.00602798	62860	0.00451647	40332	0.00265032	90650	0.00508396	76926	0.00335755	71550	0.00356693	89077	0.00487915	58642	0.00297982	65008	0.0035223	92909	0.00427006	79875	0.00531526
Salmonella	29189	0.0016954	30441	0.00161653	25898	0.00186076	33418	0.00219599	34309	0.00192416	31524	0.00137591	31963	0.00159343	36630	0.00200639	34892	0.00177299	31088	0.00168443	36036	0.0016562	27327	0.00181847
Sanguibacter	10977	0.000637582	15056	0.000799531	7099	0.000510061	4679	0.000307469	14645	0.000821341	9719	0.000424201	8391	0.000418311	10365	0.000567738	7696	0.000391063	7007	0.000379657	10860	0.000499122	9546	0.000635236
Scardovia	268	1.55664e-05	346	1.83739e-05	168	1.20708e-05	193	1.26825e-05	302	1.69372e-05	205	8.94754e-06	214	1.06684e-05	276	1.51178e-05	198	1.00611e-05	179	9.69869e-06	251	1.15359e-05	233	1.55049e-05
Sebaldella	1603	9.31078e-05	1878	9.9729e-05	1311	9.4195e-05	1754	0.00011526	1815	0.000101791	1323	5.77444e-05	1175	5.85765e-05	1403	7.68487e-05	1363	6.92592e-05	1165	6.31227e-05	1336	6.14021e-05	988	6.57462e-05
Segniliparus	4013	0.000233089	4861	0.000258138	2822	0.00020276	2409	0.000158302	3887	0.000217996	5817	0.000253892	4975	0.000248015	4984	0.000272996	3940	0.000200206	4147	0.000224695	5726	0.000263165	4587	0.000305241
Selenomonas	4217	0.000244938	5277	0.000280229	3147	0.000226111	5207	0.000342166	4965	0.000278454	3081	0.000134475	2459	0.000122587	3053	0.000167227	3050	0.000154982	2656	0.000143909	3030	0.000139258	2208	0.000146931
Serratia	10359	0.000601687	9782	0.000519462	8771	0.000630194	13034	0.000856499	10699	0.000600036	12325	0.000537944	12170	0.000606703	13277	0.000727242	13039	0.000662561	12706	0.000688444	13647	0.000627211	10093	0.000671636
Shewanella	48636	0.00282495	47283	0.00251091	32390	0.00232721	40615	0.00266892	58023	0.00325412	36011	0.00157176	36763	0.00183272	41711	0.0022847	41580	0.00211284	33594	0.00182021	39324	0.00180732	31431	0.00209157
Shigella	8108	0.000470941	8361	0.000444001	6681	0.000480028	8238	0.000541341	8779	0.000492356	7138	0.000311549	6847	0.000341339	7851	0.000430035	7553	0.000383797	6799	0.000368388	8033	0.000369194	5959	0.00039654
Shuttleworthia	371	2.1549e-05	462	2.4534e-05	281	2.01898e-05	464	3.04907e-05	469	2.63031e-05	302	1.31813e-05	245	1.22138e-05	312	1.70897e-05	357	1.81405e-05	260	1.40875e-05	302	1.38798e-05	220	1.46398e-05
Sideroxydans	11059	0.000642345	10798	0.000573415	7651	0.000549722	10671	0.00070122	18346	0.00102891	5755	0.000251186	5186	0.000258534	5799	0.000317638	7819	0.000397313	4686	0.0002539	5450	0.00025048	4265	0.000283813
Simonsiella	621	3.60698e-05	569	3.02161e-05	446	3.2045e-05	537	3.52877e-05	827	4.63809e-05	406	1.77205e-05	463	2.30816e-05	486	2.66204e-05	547	2.77951e-05	353	1.91265e-05	467	2.14631e-05	367	2.44219e-05
Sinorhizobium	211334	0.012275	182262	0.00967881	161391	0.0115959	141855	0.00932167	230145	0.0129073	144212	0.00629435	154408	0.0076976	154222	0.00844744	195205	0.00991911	226269	0.0122598	208600	0.00958718	118519	0.00788682
Slackia	2321	0.000134812	3050	0.000161967	1579	0.000113451	2081	0.000136748	2721	0.000152603	1601	6.98781e-05	1269	6.32626e-05	1571	8.60508e-05	1611	8.1861e-05	1242	6.72948e-05	1572	7.22485e-05	1216	8.09184e-05
Sodalis	1660	9.64186e-05	1709	9.07545e-05	1297	9.31891e-05	1586	0.00010422	1889	0.000105941	1483	6.47278e-05	1587	7.91156e-05	1854	0.000101552	1757	8.92798e-05	1427	7.73186e-05	1704	7.83152e-05	1403	9.33623e-05
Sorangium	116781	0.00678305	126264	0.0067051	85775	0.00616291	97097	0.0063805	139636	0.00783126	74002	0.00322993	81720	0.00407393	97056	0.0053162	112773	0.00573042	83292	0.00451298	106024	0.00487282	83940	0.00558577
Sphaerobacter	35685	0.00207271	51259	0.00272205	30624	0.00220033	53026	0.00348448	43508	0.00244007	29321	0.00127976	19587	0.000976457	24032	0.00131634	24623	0.00125119	25956	0.00140636	24859	0.00114251	18265	0.00121544
Sphingobacterium	6921	0.000401996	7201	0.000382401	4464	0.000320737	5003	0.00032876	7574	0.000424775	4298	0.000187593	3511	0.000175031	4018	0.000220084	5311	0.000269872	3162	0.000171325	4117	0.000189216	3686	0.000245284
Sphingobium	29586	0.00171846	51361	0.00272747	20907	0.00150216	23279	0.00152972	35292	0.00197929	23261	0.00101526	23842	0.00118858	22672	0.00124185	25963	0.00131928	24465	0.00132558	27514	0.00126453	17592	0.00117066
Sphingomonas	56958	0.00330832	89862	0.00477202	41300	0.00296739	49834	0.00327472	66838	0.0037485	51130	0.00223165	48490	0.00241734	51912	0.00284346	53894	0.00273856	48053	0.00260364	55372	0.00254488	38886	0.00258766
Sphingopyxis	23163	0.00134539	40388	0.00214476	14742	0.00105921	17578	0.0011551	30931	0.00173471	15852	0.000691885	14832	0.000739409	15706	0.000860289	16945	0.00086104	15220	0.000824659	17050	0.000783612	12436	0.00082755
Spirochaeta	6373	0.000370166	7118	0.000377993	5071	0.00036435	7043	0.000462814	7883	0.000442105	4825	0.000210595	4167	0.000207735	5209	0.000285321	5361	0.000272413	4589	0.000248644	4814	0.00022125	3603	0.000239761
Spiroplasma	5	2.90417e-07	2	1.06208e-07	0	0	3	1.97138e-07	0	0	0	0	0	0	1	5.47746e-08	0	0	5	2.70913e-07	4	1.83838e-07	0	0
Spirosoma	37015	0.00214996	37325	0.0019821	24851	0.00178554	27469	0.00180506	40582	0.00227598	25036	0.00109273	21861	0.00108982	24797	0.00135824	28271	0.00143656	21270	0.00115246	24704	0.00113539	21160	0.00140809
Stackebrandtia	22460	0.00130455	29336	0.00155785	17569	0.00126233	14054	0.000923526	23095	0.00129525	26426	0.0011534	25070	0.0012498	31954	0.00175027	20277	0.00103035	23441	0.00127009	32786	0.00150683	28624	0.00190478
Staphylococcus	33726	0.00195892	47660	0.00253093	27731	0.00199246	41644	0.00273654	39557	0.00221849	35791	0.00156215	28615	0.00142652	33269	0.00182229	28259	0.00143595	25655	0.00139005	32058	0.00147337	25937	0.00172597
Starkeya	61010	0.00354367	47985	0.00254819	41677	0.00299448	37535	0.00246652	52693	0.0029552	43393	0.00189395	44658	0.0022263	46531	0.00254871	59873	0.00304237	57863	0.00313517	62853	0.0028887	35324	0.00235063
Stenotrophomonas	23130	0.00134347	21076	0.00111922	15790	0.00113451	17640	0.00115917	29846	0.00167386	16212	0.000707598	18516	0.000923065	20344	0.00111433	19813	0.00100677	14302	0.00077492	18689	0.000858939	16068	0.00106924
Stigmatella	83453	0.00484724	127897	0.00679182	66072	0.00474726	126666	0.00832356	110456	0.00619474	59148	0.00258161	50433	0.0025142	61530	0.00337028	70252	0.00356977	56311	0.00305108	59987	0.00275698	44136	0.00293702
Streptobacillus	436	2.53244e-05	527	2.79857e-05	299	2.14831e-05	432	2.83879e-05	479	2.68639e-05	290	1.26575e-05	262	1.30613e-05	318	1.74183e-05	337	1.71242e-05	268	1.45209e-05	307	1.41096e-05	199	1.32424e-05
Streptococcus	20130	0.00116922	25656	0.00136243	14539	0.00104462	21386	0.00140533	23639	0.00132575	15886	0.000693369	13759	0.000685918	15864	0.000868944	15791	0.000802401	13505	0.000731736	16187	0.000743948	12778	0.000850309
Streptomyces	542148	0.0314898	693967	0.0368523	452959	0.032545	354247	0.0232785	500942	0.0280945	791062	0.0345271	689571	0.0343767	870641	0.047689	547567	0.027824	625196	0.0338747	902657	0.0414858	787989	0.0524365
Streptosporangium	48671	0.00282698	66247	0.00351797	47996	0.0034485	39560	0.00259959	47450	0.00266116	98133	0.00428317	98049	0.00488797	128232	0.00702385	70119	0.00356301	89955	0.004874	127884	0.0058775	112847	0.00750937
Subdoligranulum	669	3.88578e-05	843	4.47665e-05	569	4.08825e-05	820	5.38844e-05	841	4.71661e-05	576	2.51404e-05	498	2.48264e-05	568	3.11119e-05	604	3.06915e-05	523	2.83375e-05	580	2.66566e-05	498	3.31393e-05
Sulfitobacter	6090	0.000353728	5656	0.000300355	4417	0.00031736	5088	0.000334346	7777	0.00043616	4935	0.000215396	4532	0.000225931	4989	0.00027327	5578	0.000283439	5900	0.000319677	5902	0.000271254	3795	0.000252537
Sulfuricurvum	836	4.85578e-05	937	4.97583e-05	701	5.03667e-05	827	5.43444e-05	1095	6.14113e-05	723	3.15564e-05	619	3.08586e-05	763	4.1793e-05	811	4.121e-05	681	3.68984e-05	707	3.24935e-05	533	3.54683e-05
Sulfurihydrogenibium	4333	0.000251676	5645	0.000299771	3918	0.000281507	6264	0.000411624	5365	0.000300887	3585	0.000156473	3190	0.000159029	3919	0.000214661	3639	0.000184911	3433	0.000186009	3708	0.000170418	2448	0.000162902
Sulfurimonas	1597	9.27593e-05	1857	9.86138e-05	1107	7.95376e-05	1528	0.000100409	1935	0.000108521	1125	4.91024e-05	1002	4.9952e-05	1274	6.97828e-05	1271	6.45843e-05	978	5.29906e-05	1246	5.72657e-05	986	6.56131e-05
Sulfurospirillum	939	5.45404e-05	1058	5.61839e-05	646	4.64149e-05	837	5.50015e-05	1124	6.30377e-05	587	2.56205e-05	542	2.702e-05	719	3.93829e-05	750	3.81103e-05	586	3.1751e-05	750	3.44697e-05	477	3.17418e-05
Sulfurovum	2473	0.00014364	2734	0.000145186	1815	0.000130407	1983	0.000130308	2858	0.000160286	1694	7.39372e-05	1702	8.48486e-05	1889	0.000103469	1990	0.000101119	1787	9.68243e-05	1971	9.05864e-05	1460	9.71553e-05
Symbiobacterium	20203	0.00117346	26652	0.00141532	16492	0.00118495	26791	0.00176051	23959	0.0013437	16897	0.000737496	12693	0.000632775	15506	0.000849334	15151	0.00076988	14550	0.000788357	16182	0.000743719	11916	0.000792947
Synechococcus	54684	0.00317624	65538	0.00348032	44015	0.00316247	58659	0.00385464	66162	0.00371059	46095	0.00201189	40439	0.00201598	48822	0.0026742	46678	0.00237189	46301	0.00250871	49365	0.0022688	35642	0.00237179
Synechocystis	11487	0.000667205	13488	0.000716265	9213	0.000661952	12312	0.000809054	13900	0.000779559	9990	0.000436029	8686	0.000433017	10195	0.000558427	10455	0.000531258	9843	0.000533319	10032	0.000461067	7394	0.000492032
Syntrophobacter	25381	0.00147422	29285	0.00155515	23418	0.00168258	33040	0.00217115	30830	0.00172905	22704	0.000990951	20502	0.00102207	24551	0.00134477	23486	0.00119341	25589	0.00138648	24896	0.00114421	16247	0.00108115
Syntrophomonas	6056	0.000351753	7958	0.0004226	5330	0.000382959	8149	0.000535492	7112	0.000398865	5524	0.000241103	4440	0.000221344	5645	0.000309202	5350	0.000271854	5528	0.000299521	5596	0.00025719	4064	0.000270438
Syntrophothermus	3753	0.000217987	4821	0.000256014	3280	0.000235667	5864	0.000385339	4430	0.000248449	2967	0.000129499	2303	0.00011481	2813	0.000154081	2763	0.000140399	2750	0.000149002	2782	0.00012786	1993	0.000132624
Syntrophus	16104	0.000935376	18730	0.000994635	14742	0.00105921	21226	0.00139482	19372	0.00108645	14446	0.000630518	13069	0.00065152	15703	0.000860125	15374	0.000781211	16347	0.000885723	15823	0.000727219	10273	0.000683614
Teredinibacter	5986	0.000347688	5098	0.000270723	3665	0.000263329	4312	0.000283353	6944	0.000389443	4354	0.000190037	4183	0.000208532	4811	0.00026352	4906	0.000249292	3621	0.000196195	4434	0.000203785	3793	0.000252404
Terriglobus	31905	0.00185315	39716	0.00210907	59545	0.00427829	105197	0.00691277	28189	0.00158093	172068	0.00751017	187848	0.00936466	199090	0.0109051	135261	0.00687312	118654	0.00642898	157254	0.00722733	166673	0.0110912
Tetragenococcus	1	5.80835e-08	2	1.06208e-07	0	0	0	0	1	5.60834e-08	1	4.36465e-08	0	0	0	0	0	0	0	0	3	1.37879e-07	2	1.33089e-07
Thalassobium	1760	0.000102227	1628	8.64531e-05	1192	8.56449e-05	1291	8.4835e-05	2521	0.000141386	1296	5.65659e-05	1301	6.48579e-05	1334	7.30693e-05	1597	8.11496e-05	1564	8.47416e-05	1538	7.06859e-05	1034	6.88073e-05
Thauera	15285	0.000887806	15137	0.000803833	10878	0.000781581	14748	0.00096913	24444	0.0013709	8596	0.000375186	8377	0.000417613	9261	0.000507267	11509	0.000584816	9619	0.000521182	9722	0.000446819	6775	0.000450841
Thermaerobacter	18973	0.00110202	24658	0.00130943	16691	0.00119924	30245	0.00198748	22804	0.00127892	15129	0.000660328	10901	0.00054344	13418	0.000734965	13384	0.000680092	13981	0.000757527	14078	0.00064702	10182	0.000677559
Thermanaerovibrio	2787	0.000161879	3311	0.000175827	2140	0.000153758	3435	0.000225723	3420	0.000191805	2012	8.78168e-05	1692	8.43501e-05	2067	0.000113219	2092	0.000106302	1886	0.000102188	2053	9.43551e-05	1458	9.70222e-05
Thermincola	5485	0.000318588	7133	0.00037879	4798	0.000344735	8211	0.000539567	6500	0.000364542	4174	0.000182181	3382	0.000168601	4189	0.000229451	4091	0.000207879	3800	0.000205894	4112	0.000188986	2841	0.000189054
Thermoanaerobacter	20638	0.00119873	26589	0.00141198	18229	0.00130975	30748	0.00202053	24590	0.00137909	18092	0.000789653	15255	0.000760497	18807	0.00103015	17923	0.000910736	16589	0.000898835	17541	0.000806178	12764	0.000849377
Thermoanaerobacterium	2135	0.000124008	2759	0.000146514	2087	0.00014995	3162	0.000207783	2477	0.000138918	2079	9.07412e-05	1714	8.54469e-05	2246	0.000123024	1998	0.000101526	1959	0.000106144	2072	9.52283e-05	1579	0.000105074
Thermobaculum	20162	0.00117108	29987	0.00159243	19146	0.00137563	32661	0.00214624	25000	0.00140208	19088	0.000833125	12828	0.000639505	15849	0.000868122	15842	0.000804992	15878	0.000860311	15801	0.000726208	11893	0.000791417
Thermobifida	30185	0.00175325	43586	0.00231458	35257	0.00253321	27855	0.00183043	30132	0.0016899	84057	0.0036688	85706	0.00427264	115396	0.00632076	59297	0.00301311	79817	0.00432469	115139	0.00529175	103413	0.00688159
Thermobispora	20991	0.00121923	30016	0.00159397	23936	0.0017198	20191	0.0013268	20621	0.0011565	55000	0.00240056	55518	0.0027677	74219	0.00406531	38171	0.00193961	51513	0.00279111	73712	0.00338778	65455	0.00435569
Thermocrinis	1725	0.000100194	2319	0.000123148	1541	0.00011072	2529	0.000166187	2150	0.000120579	1384	6.04068e-05	1161	5.78785e-05	1497	8.19975e-05	1381	7.01739e-05	1405	7.61266e-05	1530	7.03182e-05	959	6.38164e-05
Thermodesulfovibrio	5403	0.000313825	6565	0.000348627	4729	0.000339777	7886	0.00051821	6386	0.000358148	3991	0.000174193	3717	0.000185301	4522	0.000247691	4535	0.000230441	4324	0.000234286	4237	0.000194731	2870	0.000190983
Thermomicrobium	18341	0.00106531	25646	0.0013619	15863	0.00113975	28607	0.00187984	22705	0.00127337	15348	0.000669887	10757	0.000536261	13334	0.000730364	13103	0.000665813	13990	0.000758015	13905	0.000639069	9644	0.000641758
Thermomonospora	30067	0.0017464	41402	0.00219861	36770	0.00264191	30366	0.00199543	29586	0.00165928	87594	0.00382317	88036	0.0043888	118872	0.00651116	61607	0.00313049	83200	0.00450799	117188	0.00538592	104909	0.00698114
Thermosediminibacter	3858	0.000224086	5144	0.000273166	3521	0.000252983	6401	0.000420627	4828	0.00027077	3152	0.000137574	2473	0.000123285	3119	0.000170842	2888	0.00014675	2927	0.000158592	3143	0.000144451	2095	0.000139411
Thermosinus	5354	0.000310979	6577	0.000349264	4347	0.000312331	7436	0.000488639	6382	0.000357924	3878	0.000169261	2878	0.000143475	3699	0.000202611	3767	0.000191416	3587	0.000194353	3719	0.000170924	2657	0.000176809
Thermosipho	3295	0.000191385	4114	0.000218469	2619	0.000188174	4112	0.00027021	3969	0.000222595	2400	0.000104752	2000	9.97046e-05	2569	0.000140716	2444	0.000124189	2182	0.000118226	2474	0.000113704	1806	0.00012018
Thermosynechococcus	7105	0.000412683	9009	0.000478413	6047	0.000434475	8609	0.00056572	8931	0.000500881	6679	0.000291515	5628	0.000280569	7009	0.000383915	6528	0.000331712	6266	0.000339508	6816	0.000313261	5079	0.000337981
Thermotoga	14505	0.000842501	18563	0.000985767	12099	0.00086931	19341	0.00127095	17742	0.000995031	11875	0.000518303	10049	0.000500966	12832	0.000702867	12107	0.000615203	11148	0.000604028	12151	0.000558455	9475	0.000630511
Thermus	19691	0.00114372	25305	0.00134379	15438	0.00110922	25717	0.00168993	24020	0.00134712	15363	0.000670542	11895	0.000592993	15171	0.000830985	14573	0.000740509	13807	0.000748099	14906	0.000685074	10889	0.000724606
Thioalkalivibrio	23991	0.00139348	20083	0.00106648	15770	0.00113307	21946	0.00144213	29617	0.00166102	19901	0.00086861	22305	0.00111196	25596	0.00140201	23713	0.00120495	17442	0.000945053	22843	0.00104986	19707	0.0013114
Thiobacillus	19912	0.00115656	20360	0.00108119	12896	0.000926574	17590	0.00115589	32347	0.00181413	10414	0.000454535	9935	0.000495283	11167	0.000611667	13569	0.000689492	9456	0.000512351	10641	0.000489056	8546	0.000568691
Thiomicrospira	4188	0.000243254	4186	0.000222293	2936	0.000210951	3992	0.000262325	5202	0.000291746	3506	0.000153025	3633	0.000181113	4058	0.000222275	4051	0.000205847	3013	0.000163252	3855	0.000177174	3183	0.000211812
Thiomonas	7642	0.000443874	8070	0.000428548	6496	0.000466736	9703	0.00063761	12133	0.000680459	7056	0.00030797	6699	0.000333961	7447	0.000407906	8385	0.000426074	7167	0.000388327	8051	0.000370021	5478	0.000364532
Tolumonas	2997	0.000174076	2936	0.000155913	2032	0.000145999	2673	0.00017565	3685	0.000206667	2400	0.000104752	2430	0.000121141	2803	0.000153533	2898	0.000147258	2158	0.000116926	2586	0.000118852	2121	0.000141141
Treponema	4722	0.00027427	5474	0.00029069	3763	0.000270371	5019	0.000329812	5899	0.000330836	3798	0.00016577	3456	0.00017229	4382	0.000240022	4239	0.0002154	3461	0.000187526	4045	0.000185907	3201	0.00021301
Trichodesmium	9701	0.000563468	12072	0.00064107	8740	0.000627967	12001	0.000788618	11928	0.000668962	9451	0.000412503	8134	0.000405499	9999	0.000547691	9153	0.000465099	9871	0.000534836	9781	0.000449531	6718	0.000447048
Tropheryma	1593	9.2527e-05	1988	0.00010557	1047	7.52267e-05	1092	7.17582e-05	1722	9.65755e-05	1399	6.10615e-05	1137	5.66821e-05	1415	7.7506e-05	1124	5.71147e-05	1110	6.01427e-05	1541	7.08238e-05	1309	8.71071e-05
Truepera	10064	0.000584552	12858	0.000682809	7892	0.000567038	11311	0.000743276	13764	0.000771931	8174	0.000356767	6582	0.000328128	8246	0.000451671	8124	0.000412811	7532	0.000408103	8088	0.000371721	5833	0.000388155
Tsukamurella	9774	0.000567708	13124	0.000696935	7038	0.000505678	5398	0.000354717	10049	0.000563582	13086	0.000571159	10638	0.000530329	11803	0.000646504	9269	0.000470993	9197	0.000498317	13351	0.000613607	10880	0.000724007
Turicibacter	547	3.17717e-05	634	3.36678e-05	439	3.1542e-05	620	4.07418e-05	631	3.53886e-05	429	1.87244e-05	372	1.85451e-05	471	2.57988e-05	447	2.27138e-05	382	2.06978e-05	426	1.95788e-05	308	2.04958e-05
Ureaplasma	588	3.41531e-05	742	3.94031e-05	578	4.15291e-05	665	4.36989e-05	769	4.31281e-05	454	1.98155e-05	382	1.90436e-05	612	3.3522e-05	453	2.30186e-05	482	2.6116e-05	415	1.90732e-05	397	2.64183e-05
Variovorax	52471	0.0030477	40570	0.00215442	32911	0.00236465	42233	0.00277524	61234	0.00343421	27604	0.00120482	22321	0.00111275	22408	0.00122739	35095	0.00178331	22463	0.0012171	24601	0.00113065	17982	0.00119661
Veillonella	4106	0.000238491	5093	0.000270458	3147	0.000226111	5234	0.00034394	4647	0.000260619	3116	0.000136003	2523	0.000125777	2901	0.000158901	2880	0.000146344	2590	0.000140333	2927	0.000134524	2236	0.000148794
Verminephrobacter	38987	0.0022645	35536	0.0018871	27700	0.00199024	37498	0.00246409	46652	0.0026164	29323	0.00127985	26406	0.0013164	27120	0.00148549	35815	0.0018199	28665	0.00155314	31631	0.00145375	21813	0.00145154
Verrucomicrobium	35887	0.00208444	35535	0.00188705	27795	0.00199706	24587	0.00161568	44713	0.00250766	25053	0.00109348	22973	0.00114526	29705	0.00162708	30556	0.00155267	27611	0.00149604	27543	0.00126587	20446	0.00136057
Vibrio	66894	0.00388544	63096	0.00335064	44241	0.0031787	55845	0.00366972	79807	0.00447584	49059	0.00214126	51354	0.00256012	55707	0.00305133	60302	0.00306417	47264	0.00256089	55221	0.00253794	45030	0.00299651
Victivallis	2976	0.000172856	3495	0.000185598	2478	0.000178044	3375	0.00022178	3534	0.000198199	2346	0.000102395	2310	0.000115159	2948	0.000161475	2823	0.000143447	2360	0.000127871	2600	0.000119495	2098	0.000139611
Waddlia	3325	0.000193128	3786	0.000201051	3402	0.000244433	3624	0.000238143	3205	0.000179747	3934	0.000171705	5091	0.000253798	5697	0.000312051	5853	0.000297413	4189	0.000226971	5128	0.000235681	2623	0.000174547
Weissella	220	1.27784e-05	283	1.50284e-05	178	1.27893e-05	217	1.42596e-05	245	1.37404e-05	182	7.94367e-06	149	7.42799e-06	190	1.04072e-05	159	8.07939e-06	176	9.53614e-06	194	8.91617e-06	153	1.01813e-05
Wigglesworthia	134	7.78319e-06	130	6.9035e-06	83	5.96353e-06	149	9.79118e-06	149	8.35642e-06	86	3.7536e-06	123	6.13183e-06	123	6.73727e-06	123	6.2501e-06	70	3.79278e-06	109	5.0096e-06	96	6.3883e-06
Wolbachia	3004	0.000174483	3141	0.000166799	4428	0.000318151	3618	0.000237748	3151	0.000176719	2870	0.000125266	2826	0.000140883	3183	0.000174347	3314	0.000168397	4204	0.000227784	3593	0.000165133	1911	0.000127167
Wolinella	1718	9.97874e-05	1894	0.000100579	1248	8.96685e-05	1628	0.00010698	2074	0.000116317	1228	5.35979e-05	1120	5.58346e-05	1375	7.5315e-05	1349	6.85478e-05	1089	5.90049e-05	1290	5.92879e-05	981	6.52804e-05
Xanthobacter	94476	0.00548749	79080	0.00419945	71977	0.00517153	66119	0.00434485	81972	0.00459727	73747	0.0032188	81835	0.00407966	83808	0.00459055	107696	0.00547244	109565	0.00593652	116972	0.00537599	62925	0.00418733
Xanthomonas	100257	0.00582327	94555	0.00502123	69602	0.00500088	83569	0.00549154	124893	0.00700442	80004	0.0034919	89809	0.00447719	98960	0.00542049	94938	0.00482416	69295	0.00375458	91692	0.00421413	78368	0.00521498
Xenorhabdus	2090	0.000121394	2195	0.000116563	1813	0.000130264	2062	0.000135499	2227	0.000124898	2293	0.000100082	2100	0.00010469	2362	0.000129378	2471	0.000125561	2393	0.000129659	2376	0.0001092	1721	0.000114524
Xylanimonas	10378	0.00060279	14135	0.000750623	6521	0.000468532	4334	0.000284799	13067	0.000732841	8300	0.000362266	7708	0.000384262	9915	0.00054309	6730	0.000341977	6469	0.000350507	9679	0.000444843	9087	0.000604692
Xylella	15663	0.000909761	14652	0.000778078	11640	0.000836331	15193	0.000998372	18986	0.0010648	13609	0.000593986	15762	0.000785772	18705	0.00102456	16900	0.000858753	12525	0.000678637	16342	0.000751072	14298	0.000951457
Yersinia	66180	0.00384396	61977	0.00329122	51576	0.00370572	65256	0.00428814	70211	0.00393767	67891	0.00296321	71325	0.00355572	80342	0.0044007	79171	0.00402298	70329	0.00381061	82612	0.00379682	60169	0.00400393
Zunongwangia	5029	0.000292102	5021	0.000266634	3237	0.000232578	3356	0.000220532	5565	0.000312104	2951	0.000128801	2676	0.000133405	3199	0.000175224	3606	0.000183235	2503	0.000135619	3110	0.000142934	2700	0.000179671
Zymomonas	12659	0.000735279	23314	0.00123806	9025	0.000648444	11844	0.000778301	15962	0.000895203	11101	0.00048452	10084	0.000502711	10934	0.000598905	11383	0.000578413	10403	0.000563662	11761	0.000540531	7810	0.000519714
unclassified_derived_from_Actinobacteria_class	14086	0.000818164	11690	0.000620784	6463	0.000464365	4145	0.000272379	14648	0.000821509	6883	0.000300419	5968	0.000297519	6363	0.000348531	6078	0.000308846	4611	0.000249836	6879	0.000316156	6496	0.000432275
unclassified_derived_from_Alicyclobacillaceae	9209	0.000534891	11872	0.000630449	8778	0.000630697	14551	0.000956185	10501	0.000588931	9242	0.000403381	7086	0.000353253	8960	0.00049078	8550	0.000434458	9112	0.000493712	9121	0.000419198	6194	0.000412178
unclassified_derived_from_Alphaproteobacteria	52939	0.00307488	45656	0.00242451	45390	0.00326126	60207	0.00395636	50401	0.00282666	48715	0.00212624	38644	0.00192649	40024	0.0021923	55679	0.00282926	67569	0.00366106	54333	0.00249712	27907	0.00185706
unclassified_derived_from_Alteromonadales	1358	7.88774e-05	1256	6.66984e-05	870	6.25093e-05	1112	7.30725e-05	1552	8.70414e-05	1073	4.68327e-05	995	4.9603e-05	1155	6.32646e-05	1181	6.00111e-05	839	4.54592e-05	1070	4.91768e-05	895	5.95575e-05
unclassified_derived_from_Bacteria	2380	0.000138239	3384	0.000179703	2040	0.000146573	2264	0.000148773	2228	0.000124954	1980	8.64201e-05	1999	9.96548e-05	2018	0.000110535	2146	0.000109046	1867	0.000101159	2120	9.74344e-05	1717	0.000114257
unclassified_derived_from_Bacteroidetes	1748	0.00010153	1870	9.93042e-05	1106	7.94658e-05	1138	7.4781e-05	2209	0.000123888	814	3.55283e-05	736	3.66913e-05	975	5.34052e-05	1067	5.42183e-05	802	4.34544e-05	932	4.28344e-05	815	5.4234e-05
unclassified_derived_from_Betaproteobacteria	792	4.60021e-05	824	4.37576e-05	461	3.31227e-05	721	4.73788e-05	1099	6.16356e-05	520	2.26962e-05	475	2.36798e-05	611	3.34673e-05	611	3.10472e-05	413	2.23774e-05	564	2.59212e-05	410	2.72833e-05
unclassified_derived_from_Burkholderiales	1534	8.91e-05	1596	8.47537e-05	1090	7.83162e-05	1418	9.31805e-05	2607	0.000146209	1075	4.692e-05	683	3.40491e-05	769	4.21216e-05	978	4.96959e-05	662	3.58689e-05	779	3.58025e-05	648	4.3121e-05
unclassified_derived_from_Campylobacterales	522	3.03196e-05	621	3.29775e-05	453	3.25479e-05	491	3.22649e-05	734	4.11652e-05	388	1.69349e-05	315	1.57035e-05	442	2.42104e-05	463	2.35268e-05	368	1.99392e-05	428	1.96707e-05	286	1.90318e-05
unclassified_derived_from_Candidatus_Poribacteria	4262	0.000247552	5563	0.000295417	3395	0.00024393	5193	0.000341246	5860	0.000328649	2683	0.000117104	2304	0.00011486	2951	0.00016164	3105	0.000157777	3268	0.000177069	3039	0.000139671	1866	0.000124172
unclassified_derived_from_Chroococcales	321	1.86448e-05	399	2.11884e-05	292	2.09801e-05	458	3.00964e-05	412	2.31063e-05	315	1.37487e-05	247	1.23135e-05	325	1.78017e-05	328	1.66669e-05	302	1.63631e-05	339	1.55803e-05	264	1.75678e-05
unclassified_derived_from_Clostridiales_Family_XI._Incertae_Sedis	293	1.70185e-05	315	1.67277e-05	195	1.40107e-05	301	1.97795e-05	311	1.74419e-05	144	6.2851e-06	156	7.77696e-06	188	1.02976e-05	193	9.80706e-06	177	9.59032e-06	197	9.05405e-06	147	9.78208e-06
unclassified_derived_from_Clostridiales	1417	8.23043e-05	1692	8.98517e-05	1188	8.53575e-05	1719	0.00011296	1748	9.80337e-05	1162	5.07173e-05	1062	5.29432e-05	1331	7.29049e-05	1237	6.28567e-05	1116	6.04678e-05	1308	6.01152e-05	1077	7.16687e-05
unclassified_derived_from_Deltaproteobacteria	12655	0.000735046	13406	0.00071191	11600	0.000833457	16308	0.00107164	14735	0.000826388	10163	0.00044358	9972	0.000497127	11901	0.000651872	11617	0.000590304	13564	0.000734933	12784	0.000587548	7327	0.000487573
unclassified_derived_from_Elusimicrobia	1000	5.80835e-05	1118	5.93701e-05	904	6.49522e-05	1426	9.37062e-05	1227	6.88143e-05	800	3.49172e-05	655	3.26533e-05	855	4.68322e-05	909	4.61897e-05	854	4.62719e-05	921	4.23288e-05	656	4.36534e-05
unclassified_derived_from_Erysipelotrichaceae	1369	7.95163e-05	1830	9.718e-05	985	7.0772e-05	1458	9.5809e-05	1641	9.20328e-05	1028	4.48686e-05	1014	5.05502e-05	1161	6.35933e-05	1145	5.81818e-05	992	5.37491e-05	1054	4.84414e-05	848	5.64299e-05
unclassified_derived_from_Flavobacteria	4366	0.000253592	4515	0.000239764	2628	0.000188821	2959	0.000194444	5239	0.000293821	2191	9.56296e-05	2065	0.000102945	2376	0.000130144	2755	0.000139992	1910	0.000103489	2347	0.000107867	1981	0.000131825
unclassified_derived_from_Flavobacteriaceae	2934	0.000170417	3420	0.000181615	1762	0.000126599	1684	0.00011066	3366	0.000188777	1465	6.39422e-05	1200	5.98228e-05	1380	7.55889e-05	1874	9.52251e-05	1238	6.70781e-05	1447	6.65036e-05	1371	9.12328e-05
unclassified_derived_from_Flavobacteriales	4646	0.000269856	4559	0.0002421	2877	0.000206712	2423	0.000159222	5518	0.000309468	1929	8.41942e-05	1786	8.90362e-05	1994	0.00010922	2822	0.000143397	1719	9.31399e-05	2078	9.55041e-05	1793	0.000119315
unclassified_derived_from_Gammaproteobacteria	40923	0.00237695	37990	0.00201742	28332	0.00203565	33433	0.00219697	49991	0.00280366	30202	0.00131821	31919	0.00159124	36582	0.00200376	35984	0.00182848	29857	0.00161773	34711	0.0015953	27663	0.00184083
unclassified_derived_from_Lachnospiraceae	721	4.18782e-05	747	3.96686e-05	516	3.70745e-05	622	4.08733e-05	725	4.06604e-05	510	2.22597e-05	435	2.16858e-05	528	2.8921e-05	533	2.70838e-05	464	2.51407e-05	542	2.49101e-05	433	2.88139e-05
unclassified_derived_from_Methylophilales	676	3.92644e-05	717	3.80755e-05	488	3.50627e-05	702	4.61303e-05	976	5.47374e-05	460	2.00774e-05	476	2.37297e-05	598	3.27552e-05	609	3.09456e-05	406	2.19981e-05	485	2.22904e-05	388	2.58194e-05
unclassified_derived_from_Opitutaceae	9701	0.000563468	9409	0.000499654	7327	0.000526443	8921	0.000586223	11398	0.000639238	7468	0.000325952	10150	0.000506001	12776	0.0006998	12096	0.000614644	7706	0.000417531	10193	0.000468466	8540	0.000568292
unclassified_derived_from_Proteobacteria	207	1.20233e-05	181	9.6118e-06	236	1.69565e-05	338	2.22109e-05	225	1.26188e-05	301	1.31376e-05	283	1.41082e-05	352	1.92806e-05	423	2.14942e-05	404	2.18898e-05	371	1.7051e-05	242	1.61038e-05
unclassified_derived_from_Rhodobacteraceae	8667	0.000503409	7957	0.000422547	6291	0.000452007	6468	0.000425029	10543	0.000591287	5990	0.000261443	6570	0.00032753	6880	0.000376849	8324	0.000422974	8174	0.000442889	8379	0.000385096	4983	0.000331592
unclassified_derived_from_Rhodobacterales	5505	0.00031975	5084	0.00026998	3931	0.000282441	4112	0.00027021	7355	0.000412493	4060	0.000177205	3830	0.000190934	4020	0.000220194	5007	0.000254425	4741	0.00025688	4776	0.000219503	3113	0.000207154
unclassified_derived_from_Rickettsiales	1120	6.50535e-05	957	5.08204e-05	790	5.67613e-05	1009	6.63041e-05	1231	6.90386e-05	870	3.79725e-05	678	3.37999e-05	722	3.95472e-05	907	4.60881e-05	895	4.84934e-05	831	3.81924e-05	549	3.65331e-05
unclassified_derived_from_Ruminococcaceae	607	3.52567e-05	735	3.90313e-05	447	3.21168e-05	681	4.47503e-05	701	3.93144e-05	394	1.71967e-05	363	1.80964e-05	461	2.52511e-05	461	2.34252e-05	335	1.81512e-05	433	1.99005e-05	340	2.26252e-05
unclassified_derived_from_Thermotogales	1127	6.54601e-05	1349	7.16371e-05	869	6.24374e-05	1441	9.46919e-05	1313	7.36375e-05	871	3.80161e-05	737	3.67412e-05	876	4.79825e-05	925	4.70028e-05	930	5.03898e-05	910	4.18233e-05	664	4.41857e-05
unclassified_derived_from_Thiotrichales	7	4.06584e-07	6	3.18623e-07	12	8.62197e-07	21	1.37997e-06	3	1.6825e-07	6	2.61879e-07	17	8.47489e-07	16	8.76393e-07	11	5.58952e-07	37	2.00476e-06	15	6.89394e-07	6	3.99268e-07
unclassified_derived_from_Verrucomicrobia_subdivision_3	92686	0.00538352	104608	0.00555509	88915	0.00638852	96402	0.00633483	87018	0.00488026	72105	0.00314713	93871	0.00467969	117401	0.00643059	120825	0.00613958	94839	0.00513862	111137	0.00510781	81704	0.00543697
unclassified_derived_from_Verrucomicrobiales	10257	0.000595762	9891	0.00052525	7335	0.000527018	7907	0.00051959	12723	0.000713549	7015	0.00030618	6958	0.000346872	9117	0.00049938	9412	0.000478259	7209	0.000390602	7824	0.000359588	6533	0.000434737
unclassified_derived_from_Vibrionaceae	1890	0.000109778	1709	9.07545e-05	1382	9.92963e-05	1812	0.000119071	2158	0.000121028	1554	6.78267e-05	1533	7.64236e-05	1653	9.05423e-05	1869	9.4971e-05	1717	9.30315e-05	1839	8.45197e-05	1252	8.3314e-05
unclassified_derived_from_Vibrionales	392	2.27687e-05	379	2.01264e-05	339	2.43571e-05	347	2.28023e-05	469	2.63031e-05	322	1.40542e-05	285	1.42079e-05	322	1.76374e-05	337	1.71242e-05	283	1.53337e-05	364	1.67293e-05	226	1.50391e-05
TOTAL	17216602		18831028		13917937		15217770		17830600		22911325		20059252		18256651		19679695		18456109		21758229		15027483

## Sheet: Table_S8
Table S8. Percentages of Listeria reads taxonomically classified as newly isolated Listeria strains and other reference genomes in the same species using BLASTN to a custom Listeria genome database. The sampling site and elevation from which the isolates came are indicated in parentheses.
Species	Taxonomic classification	1500A	1500B	1500C	2500A	2500B	2500C	3500A	3500B	3500C	4500A	4500B	4500C
L. monocytogenes	Classified as newly isolated UTK S2-0059 (1500A) and UTK S2-0062 (1500C)	0.0732	0.1695	0.1078	0.0816	0.1852	0.131	0.2159	0.2165	0.1413	0.1354	0.0673	0.087
	Classified as reference genomes from NCBI database	0.9268	0.8305	0.8922	0.9184	0.8148	0.869	0.7841	0.7835	0.8587	0.8646	0.9327	0.913
L. cossartiae	Classified as newly isolated UTK S2-0038 (1500A), UTK S2-0061 (1500B), UTK S2-0067 (2500A) and UTK S2-0072 (4500C)	0.4177	0.4167	0.3676	0.4615	0.3857	0.3375	0.4225	0.44	0.4535	0.5301	0.383	0.3387
	Classified as reference genomes from NCBI database	0.5823	0.5833	0.6324	0.5385	0.6143	0.6625	0.5775	0.56	0.5465	0.4699	0.617	0.6613
L. swaminathanii	Classified as newly isolated UTK S2-0071 (4500C)	0.8077	0.5882	0.4	0.6	0.92	0.7273	0.9167	0.9286	0.8261	0.8333	0.8571	0.9091
	Classified as reference genomes from NCBI database	0.1923	0.4118	0.6	0.4	0.08	0.2727	0.0833	0.0714	0.1739	0.1667	0.1429	0.0909
L. marthii	Classified as newly isolated UTK S2-0014 (2500B)	0	0.0811	0.1364	0.3409	0.2414	0.0682	0.3158	0.1333	0.2857	0.2453	0.2	0.1875
	Classified as reference genomes from NCBI database	1	0.9189	0.8636	0.6591	0.7586	0.9318	0.6842	0.8667	0.7143	0.7547	0.8	0.8125
L. booriae	Classified as newly isolated UTK S2-0015 (3500A)	0.0659	0.1014	0.1229	0.0515	0.1373	0.125	0.0855	0.103	0.0829	0.1167	0.0856	0.142
	Classified as reference genomes from NCBI database	0.9341	0.8986	0.8771	0.9485	0.8627	0.875	0.9145	0.897	0.9171	0.8833	0.9144	0.858

## Sheet: Table_S9
Table S9. Pearson’s correlation coefficients between soil physicochemical properties. The significance between factors at Bonferroni corrected level is indicated by * (p < 0.00139)
	Organic matter	Total soil phosphorus	K	Mg	Ca	pH	Cation exchange capacity	Total organic carbon	Moisture content
Organic matter	1
Total soil phosphorus	0.004	1
K	0.788	0.204	1
Mg	-0.11	0.214	0.342	1
Ca	-0.236	0.159	0.22	0.944*	1
pH	-0.405	-0.144	-0.057	0.697	0.875*	1
Cation exchange capacity	-0.144	0.235	0.321	0.973*	0.985*	0.784	1
Total organic carbon	0.997*	0.049	0.802	-0.069	-0.199	-0.383	-0.104	1
Moisture content	0.887*	-0.063	0.53	-0.26	-0.376	-0.479	-0.292	0.885*	1
